# Supplementary material for: (Z)-(1,2-Dichloro­vin­yl)diphenyl­phosphine oxide
Source: Acta Crystallogr Sect E Struct Rep Online. 2011 Aug 6;67(Pt 9):o2267. doi: 10.1107/S1600536811030765 (PMC3200614; doi:10.1107/S1600536811030765)
Supplement: Supplementary file 2 [file e-67-o2267-Isup2.hkl]

# 
# h,k,l, Fc-squared, Fo-squared, sigma(Fo-squared) and status flag 
# 
data_I
_shelx_title ' 110618g in P2(1)/n' 
_shelx_refln_list_code          4 
_shelx_F_calc_maximum      165.56 
_exptl_crystal_F_000       608.00 
_reflns_d_resolution_high  0.8403 
 
loop_ 
 _symmetry_equiv_pos_as_xyz 
 'x, y, z' 
 '-x+1/2, y+1/2, -z+1/2' 
 '-x, -y, -z' 
 'x-1/2, -y-1/2, z-1/2' 
 
_cell_length_a    12.0621 
_cell_length_b     7.9521 
_cell_length_c    14.9913 
_cell_angle_alpha  90.000 
_cell_angle_beta  102.858 
_cell_angle_gamma  90.000 
 
_shelx_F_squared_multiplier     1.000 
 
loop_ 
 _refln_index_h 
 _refln_index_k 
 _refln_index_l 
 _refln_F_squared_calc 
 _refln_F_squared_meas 
 _refln_F_squared_sigma 
 _refln_observed_status 
   2   0   0    12218.83     9367.73    221.75 o 
   4   0   0    10362.99     9250.97    101.20 o 
   6   0   0     1630.20     1646.50     17.99 o 
   8   0   0     1775.98     1726.45     26.48 o 
  10   0   0       19.39       10.19      3.63 o 
  12   0   0      800.00      748.16     27.87 o 
   1   1   0      167.20      170.86      2.40 o 
   2   1   0     8536.84     7447.85     79.09 o 
   3   1   0      969.31     1003.61     21.43 o 
   4   1   0     1060.04      928.63      9.95 o 
   5   1   0      364.56      339.20      6.18 o 
   6   1   0       11.79        1.71      1.01 o 
   7   1   0     1799.57     1818.94     16.24 o 
   8   1   0       12.20       17.60      4.31 o 
   9   1   0       91.37      106.62      7.33 o 
  10   1   0      117.51      108.48      5.68 o 
  11   1   0       16.01       16.39      3.63 o 
  12   1   0      225.46      225.45     10.82 o 
  13   1   0      181.02      200.58     10.91 o 
   0   2   0    24927.65    24346.63    264.94 o 
   1   2   0     1694.39     1850.51     19.87 o 
   2   2   0      635.33      680.21      8.65 o 
   3   2   0      182.76      184.99      2.88 o 
   4   2   0     1280.18     1344.92     13.66 o 
   5   2   0      140.58      146.30      3.77 o 
   6   2   0        1.56        7.04      4.39 o 
   7   2   0      120.24      120.13      4.11 o 
   8   2   0       77.05       70.06      3.50 o 
   9   2   0      529.33      508.70      9.14 o 
  10   2   0       10.63       16.03      6.34 o 
  11   2   0      712.18      736.81     15.23 o 
  12   2   0       60.02       53.89      5.55 o 
  13   2   0        0.24       -3.64      2.97 o 
   1   3   0      203.37      187.54      2.89 o 
   2   3   0     3933.14     3979.88     37.37 o 
   3   3   0      383.33      430.79      6.88 o 
   4   3   0        7.86        1.01      0.83 o 
   5   3   0        3.05       -0.69      0.80 o 
   6   3   0     2085.48     2062.14     21.07 o 
   7   3   0      876.51      833.32     11.77 o 
   8   3   0      140.95      148.19      5.06 o 
   9   3   0      230.27      226.04      6.48 o 
  10   3   0       23.18       12.09      2.97 o 
  11   3   0        2.67        0.32      3.29 o 
  12   3   0        1.61       -3.21      3.27 o 
  13   3   0       55.50       38.07      5.63 o 
   0   4   0     6289.43     6543.43     60.48 o 
   1   4   0      604.23      515.50      5.87 o 
   2   4   0      778.79      774.11      7.59 o 
   3   4   0      461.52      467.97      6.40 o 
   4   4   0       91.42      105.34      3.05 o 
   5   4   0     2242.33     2233.25     24.62 o 
   6   4   0      350.65      344.00      7.25 o 
   7   4   0       46.77       36.51      3.34 o 
   8   4   0      231.94      216.98      6.41 o 
   9   4   0     1347.44     1403.72     18.45 o 
  10   4   0       85.78       77.85      4.82 o 
  11   4   0       44.78       46.26      5.54 o 
  12   4   0      107.57      111.19      7.05 o 
   1   5   0        0.93       -1.05      1.13 o 
   2   5   0        6.64        9.44      1.61 o 
   3   5   0      157.76      156.48      4.11 o 
   4   5   0       36.77       46.59      7.31 o 
   5   5   0     1564.37     1594.41     18.47 o 
   6   5   0      141.22      126.11      4.96 o 
   7   5   0      315.97      320.95      7.71 o 
   8   5   0      100.43      103.62      5.08 o 
   9   5   0        0.81       -3.90      2.62 o 
  10   5   0       66.84       62.44      5.09 o 
  11   5   0      230.08      246.71      8.08 o 
   0   6   0      183.52      218.54      6.37 o 
   1   6   0     1378.93     1345.93     12.78 o 
   2   6   0        2.46        4.07      1.90 o 
   3   6   0        0.48        0.42      1.68 o 
   4   6   0       61.73       42.61      3.50 o 
   5   6   0      167.11      179.85      5.77 o 
   6   6   0        0.57       -3.29      2.19 o 
   7   6   0      185.65      163.55      6.19 o 
   8   6   0        7.68       10.86      3.24 o 
   9   6   0      164.48      162.98      6.87 o 
  10   6   0        0.41        0.70      3.12 o 
   1   7   0      172.96      173.31      4.94 o 
   2   7   0      388.98      396.33      7.42 o 
   3   7   0      546.68      569.50      9.13 o 
   4   7   0       67.71       54.39      4.17 o 
   5   7   0      261.87      265.83      7.57 o 
   6   7   0      608.02      626.87     14.09 o 
   7   7   0        0.59        0.05      3.14 o 
   8   7   0       75.47       89.19      6.65 o 
   9   7   0       25.23       23.08      4.86 o 
   0   8   0       67.12       46.41      8.27 o 
   1   8   0        4.63        2.68      2.97 o 
   2   8   0       77.79       78.76      4.81 o 
   3   8   0      109.16      118.55      6.66 o 
   4   8   0      490.88      493.65     12.55 o 
   5   8   0       89.87       88.18      6.49 o 
   6   8   0       66.99       74.34      6.58 o 
   7   8   0        0.38       -2.63      3.82 o 
   1   9   0       60.59       76.25     12.05 o 
   2   9   0       29.02       21.81      8.17 o 
   3   9   0       19.11       15.93      7.78 o 
   4   9   0       64.62       64.45      8.12 o 
 -13   0   1        2.77       -0.56      6.37 o 
 -11   0   1      130.93      138.08     11.47 o 
  -9   0   1     3357.37     3487.29     46.34 o 
  -7   0   1     1647.90     1697.10     34.17 o 
  -5   0   1      356.48      346.60      7.55 o 
  -3   0   1     1962.45     1896.59     53.07 o 
   1   0   1        6.84       15.20      1.59 o 
   3   0   1     1252.34     1335.41     19.00 o 
   5   0   1      976.19     1116.52     12.95 o 
   7   0   1      968.16      850.53     17.43 o 
   9   0   1     1740.72     1759.37     45.02 o 
  11   0   1      135.07      127.00     11.42 o 
  13   0   1        4.00        5.00      6.42 o 
 -14   1   1       32.58       27.61      6.41 o 
 -13   1   1       22.77       30.42      6.10 o 
 -12   1   1        1.40       -4.30      3.44 o 
 -11   1   1      126.20      112.34      6.01 o 
 -10   1   1       52.47       47.26      4.51 o 
  -9   1   1     1651.46     1604.67     21.83 o 
  -8   1   1        6.05        0.74      1.64 o 
  -7   1   1        4.17       18.45      1.74 o 
  -6   1   1      216.64      233.91      4.02 o 
  -5   1   1     3960.94     3985.83     29.56 o 
  -4   1   1      392.39      371.31      4.46 o 
  -3   1   1      516.44      443.31      6.22 o 
  -2   1   1     5045.73     4843.13     81.11 o 
  -1   1   1      787.41      831.58      8.90 o 
   0   1   1     2375.62     2429.54     32.12 o 
   1   1   1     1242.08     1200.48     10.63 o 
   2   1   1     2986.67     2914.09     31.46 o 
   3   1   1     7052.39     6576.39     51.56 o 
   4   1   1     5411.87     5345.37     38.37 o 
   5   1   1     4858.40     5037.16     36.85 o 
   6   1   1        5.58       11.04      1.35 o 
   7   1   1      133.49       96.06      3.62 o 
   8   1   1      144.98      137.35      4.10 o 
   9   1   1     1945.01     1960.27     25.65 o 
  10   1   1        0.96       -2.64      2.41 o 
  11   1   1      140.77      127.17      6.56 o 
  12   1   1       41.62       42.62      6.49 o 
  13   1   1       54.51       59.68      7.76 o 
 -13   2   1       22.94       18.04      4.25 o 
 -12   2   1      337.90      333.36     10.38 o 
 -11   2   1      185.11      192.63      7.75 o 
 -10   2   1      954.78      957.96     16.74 o 
  -9   2   1       33.66       27.92      2.91 o 
  -8   2   1        0.70       -2.26      1.51 o 
  -7   2   1      670.70      613.74      9.06 o 
  -6   2   1      729.12      743.37      8.16 o 
  -5   2   1       81.77       50.05      3.59 o 
  -4   2   1       20.90       11.58      2.76 o 
  -3   2   1     1282.89     1293.61     11.02 o 
  -2   2   1     1691.72     1787.05     15.71 o 
  -1   2   1      432.35      485.93      6.01 o 
   0   2   1      373.16      350.09      5.15 o 
   1   2   1     3576.58     3558.98     26.28 o 
   2   2   1    18281.50    16648.25    377.07 o 
   3   2   1     1822.06     1925.12     17.77 o 
   4   2   1        2.59       11.29      9.37 o 
   5   2   1      543.85      667.42      8.99 o 
   6   2   1     2196.39     2321.85     22.60 o 
   7   2   1      231.52      186.90      5.00 o 
   8   2   1      409.40      401.46      7.72 o 
   9   2   1        2.56       -1.19      1.98 o 
  10   2   1      674.33      678.10     14.12 o 
  11   2   1      115.70      127.92      6.74 o 
  12   2   1       97.49      103.01      6.60 o 
  13   2   1        0.35       -2.49      4.33 o 
 -13   3   1       11.32        6.17      4.13 o 
 -12   3   1       60.62       51.69      5.57 o 
 -11   3   1      110.94      118.45      6.54 o 
 -10   3   1       19.75       14.43      4.12 o 
  -9   3   1        3.41       -2.64      2.13 o 
  -8   3   1      212.35      192.93      5.65 o 
  -7   3   1      278.04      262.46      6.22 o 
  -6   3   1      105.26       94.23      3.71 o 
  -5   3   1      166.46      165.14      3.38 o 
  -4   3   1     1008.00     1075.83     18.41 o 
  -3   3   1       72.30       61.51      2.13 o 
  -2   3   1     2390.66     2582.15     22.65 o 
  -1   3   1     1288.11     1435.50     11.24 o 
   0   3   1    11737.54    11415.45     71.28 o 
   1   3   1      621.87      567.46      5.63 o 
   2   3   1      839.48      902.60      7.83 o 
   3   3   1      309.60      275.70      5.23 o 
   4   3   1       21.11       40.31      2.43 o 
   5   3   1       95.40      105.16      3.70 o 
   6   3   1        1.38        4.37      1.96 o 
   7   3   1      130.88      133.15      6.02 o 
   8   3   1        8.95        4.85      3.30 o 
   9   3   1        0.35       -1.35      2.10 o 
  10   3   1        6.14       -2.31      2.92 o 
  11   3   1       75.19       79.42      6.19 o 
  12   3   1      171.78      140.35      7.59 o 
  13   3   1       42.58       54.44      6.37 o 
 -12   4   1       78.42       89.30      8.60 o 
 -11   4   1      319.26      328.61      8.68 o 
 -10   4   1        5.86        0.94      2.91 o 
  -9   4   1      657.69      658.22     11.58 o 
  -8   4   1      238.73      241.53      6.66 o 
  -7   4   1      174.57      154.45      5.96 o 
  -6   4   1       89.77       81.70      3.93 o 
  -5   4   1      122.60      126.22      3.82 o 
  -4   4   1       11.13        8.95      3.14 o 
  -3   4   1     1548.08     1562.19     14.33 o 
  -2   4   1      140.87      175.44      3.24 o 
  -1   4   1       19.98       27.57      1.68 o 
   0   4   1       46.30       52.17      4.18 o 
   1   4   1     2082.10     2152.04     16.29 o 
   2   4   1      345.76      341.57      4.56 o 
   3   4   1      413.46      389.41      6.23 o 
   4   4   1        0.55        3.94      1.85 o 
   5   4   1      134.37      152.94      6.14 o 
   6   4   1       84.03       83.39      4.11 o 
   7   4   1      209.83      193.21      5.95 o 
   8   4   1       13.69       11.56      4.13 o 
   9   4   1      610.25      623.52     11.56 o 
  10   4   1        4.40        1.80      2.92 o 
  11   4   1      224.99      222.40      9.06 o 
  12   4   1      107.52      116.21      7.25 o 
 -12   5   1       46.46       59.98      8.41 o 
 -11   5   1       20.96       21.53      3.98 o 
 -10   5   1       34.37       40.57      4.43 o 
  -9   5   1        2.21        2.27      2.77 o 
  -8   5   1      599.83      617.03     11.32 o 
  -7   5   1       77.88       90.92      4.44 o 
  -6   5   1      119.85      118.69      7.56 o 
  -5   5   1      177.08      180.19      5.59 o 
  -4   5   1     5440.79     5511.19     41.86 o 
  -3   5   1      198.68      193.34      4.50 o 
  -2   5   1       41.55       32.36      3.07 o 
  -1   5   1      334.40      338.26      5.09 o 
   0   5   1     3580.62     3834.49     27.37 o 
   1   5   1      807.40      852.31      8.79 o 
   2   5   1      511.62      441.05      5.98 o 
   3   5   1      161.78      159.12      4.23 o 
   4   5   1     4760.12     4733.99     42.41 o 
   5   5   1       39.40       41.44      4.95 o 
   6   5   1      206.91      219.79      6.33 o 
   7   5   1        3.77        2.08      2.27 o 
   8   5   1      417.92      418.67      9.49 o 
   9   5   1       73.20       61.94      4.93 o 
  10   5   1        6.19        1.40      2.97 o 
  11   5   1        1.85        3.99      3.21 o 
 -10   6   1      199.96      202.06      8.77 o 
  -9   6   1       67.60       71.99      6.15 o 
  -8   6   1      692.58      692.85     14.81 o 
  -7   6   1      248.11      262.03      7.45 o 
  -6   6   1      299.12      301.90      7.62 o 
  -5   6   1       33.72       31.02      3.25 o 
  -4   6   1       70.13       62.03      3.22 o 
  -3   6   1      401.62      400.47      6.97 o 
  -2   6   1      127.13      124.54      4.02 o 
  -1   6   1      168.48      157.67      3.96 o 
   0   6   1        0.01       -0.21      1.80 o 
   1   6   1      323.59      316.37      6.07 o 
   2   6   1       45.10       39.88      4.14 o 
   3   6   1      469.71      474.38      7.66 o 
   4   6   1      244.48      229.82      6.31 o 
   5   6   1       37.11       31.14      3.24 o 
   6   6   1      368.59      367.34      8.59 o 
   7   6   1      113.89      111.59      5.35 o 
   8   6   1      345.20      365.96      9.28 o 
   9   6   1       28.34       28.72      4.05 o 
  10   6   1      138.16      162.52      6.98 o 
  -9   7   1       10.94        8.86      4.26 o 
  -8   7   1        4.27        0.14      3.39 o 
  -7   7   1      149.51      134.36      7.15 o 
  -6   7   1       51.06       74.38      6.08 o 
  -5   7   1       12.54       16.00      3.86 o 
  -4   7   1      244.27      241.59      8.21 o 
  -3   7   1       59.85       60.61      4.39 o 
  -2   7   1       48.23       64.22      3.75 o 
  -1   7   1        9.93        8.96      2.26 o 
   0   7   1        3.28        5.26      3.61 o 
   1   7   1       17.43        8.03      2.27 o 
   2   7   1       29.08       37.40      3.16 o 
   3   7   1      238.09      237.70      6.88 o 
   4   7   1      157.79      169.71      6.09 o 
   5   7   1        1.56        4.49      2.85 o 
   6   7   1      259.14      275.98      8.09 o 
   7   7   1       24.08       26.96      4.10 o 
   8   7   1        0.00       -4.14      2.76 o 
   9   7   1      121.58      113.92      7.15 o 
  -7   8   1       50.65       50.35      6.13 o 
  -6   8   1      254.13      262.88      9.92 o 
  -5   8   1      100.30      109.34      6.75 o 
  -4   8   1        1.91        0.65      3.59 o 
  -3   8   1      199.85      217.41      8.33 o 
  -2   8   1       79.34       91.73      4.90 o 
  -1   8   1       42.10       39.47      4.59 o 
   0   8   1       23.71       12.45      3.55 o 
   1   8   1      185.63      184.28      7.30 o 
   2   8   1      187.36      201.19      6.72 o 
   3   8   1      401.77      402.57     11.18 o 
   4   8   1      115.21      112.52      6.61 o 
   5   8   1       94.46      107.30      6.85 o 
   6   8   1      316.47      335.30     11.03 o 
   7   8   1       55.65       59.32      8.53 o 
  -4   9   1      244.95      250.57      9.73 o 
  -3   9   1        0.22        3.05      6.78 o 
  -2   9   1       30.83       35.33      9.69 o 
  -1   9   1      463.02      468.53     15.01 o 
   0   9   1       10.33        7.86      4.84 o 
   1   9   1      362.52      396.80     13.85 o 
   2   9   1      163.14      148.04     13.15 o 
   3   9   1        0.56       -6.39      5.73 o 
   4   9   1      202.58      192.65     10.99 o 
 -14   0   2      256.21      269.18     18.32 o 
 -12   0   2      643.70      675.38     25.84 o 
 -10   0   2      204.82      202.91      8.34 o 
  -8   0   2     3296.41     3328.71     43.31 o 
  -6   0   2      926.87      918.77     15.13 o 
  -4   0   2     8413.67     7542.75     83.34 o 
  -2   0   2     5101.85     4700.84     52.52 o 
   2   0   2     6370.22     6220.26     97.26 o 
   4   0   2     2083.29     1979.06     20.42 o 
   6   0   2       57.35       37.37      2.30 o 
   8   0   2     1295.34     1358.49     23.12 o 
  10   0   2      107.25       88.50      9.49 o 
  12   0   2      415.19      417.64     20.91 o 
 -14   1   2       54.70       79.11      8.52 o 
 -13   1   2       65.11       68.75      7.68 o 
 -12   1   2      136.54      141.92      6.89 o 
 -11   1   2       27.27       28.01      4.12 o 
 -10   1   2       41.15       36.44      4.10 o 
  -9   1   2      196.16      196.18      5.53 o 
  -8   1   2      224.42      222.33      5.32 o 
  -7   1   2     2460.93     2485.29     23.46 o 
  -6   1   2      211.41      197.70      4.25 o 
  -5   1   2     1668.53     1696.60     16.12 o 
  -4   1   2      228.93      218.90      3.71 o 
  -3   1   2     2530.88     2558.87     29.50 o 
  -2   1   2     7775.11     7434.26     91.41 o 
  -1   1   2       22.16       22.33      2.12 o 
   0   1   2      176.20      179.97      3.78 o 
   1   1   2      589.36      567.37      5.99 o 
   2   1   2     4518.50     4488.05     35.96 o 
   3   1   2     2030.21     2028.49     18.27 o 
   4   1   2      790.95      912.69     10.27 o 
   5   1   2     1583.63     1519.70     15.54 o 
   6   1   2       32.48       45.15      2.64 o 
   7   1   2      599.19      587.08      8.83 o 
   8   1   2        5.11        2.87      1.84 o 
   9   1   2       80.12       81.41      5.17 o 
  10   1   2       78.08       60.02      5.04 o 
  11   1   2       12.14        2.89      4.99 o 
  12   1   2      274.51      267.23     12.07 o 
  13   1   2       69.59       93.34      9.00 o 
 -13   2   2        5.72        0.65      3.46 o 
 -12   2   2        1.43       -1.92      3.07 o 
 -11   2   2      288.43      271.44      8.93 o 
 -10   2   2        2.87        4.14      3.12 o 
  -9   2   2       41.14       33.25      3.84 o 
  -8   2   2       95.39       94.24      4.64 o 
  -7   2   2     1278.62     1324.40     12.86 o 
  -6   2   2      637.84      712.40      7.96 o 
  -5   2   2       22.55       25.02      5.27 o 
  -4   2   2     2093.83     2230.56     17.67 o 
  -3   2   2      453.91      429.29      5.37 o 
  -2   2   2      434.55      431.29      6.17 o 
  -1   2   2     8144.11     7911.87     60.25 o 
   0   2   2       12.78        7.61      0.78 o 
   1   2   2       82.91       96.95      2.65 o 
   2   2   2       64.29       62.40      6.03 o 
   3   2   2       31.38       27.74      1.51 o 
   4   2   2      153.91      180.61      4.18 o 
   5   2   2     4435.77     4545.55     38.84 o 
   6   2   2      294.56      323.24      6.48 o 
   7   2   2      211.80      218.26      5.51 o 
   8   2   2       23.75       20.73      2.61 o 
   9   2   2      888.46      868.95     18.63 o 
  10   2   2       19.24       33.05      4.49 o 
  11   2   2      291.67      292.16      9.83 o 
  12   2   2        0.74       -2.43      3.24 o 
  13   2   2        7.19        3.11      4.74 o 
 -13   3   2        0.30       -3.63      3.21 o 
 -12   3   2        8.97       -1.96      3.22 o 
 -11   3   2        9.43        3.02      3.19 o 
 -10   3   2       44.91       42.87      4.71 o 
  -9   3   2      402.47      405.11     10.09 o 
  -8   3   2      668.94      677.49     10.65 o 
  -7   3   2     1302.95     1307.11     15.48 o 
  -6   3   2     1955.14     1922.16     16.87 o 
  -5   3   2      171.54      142.84      3.25 o 
  -4   3   2       11.85       11.06      1.52 o 
  -3   3   2      726.46      764.54      8.92 o 
  -2   3   2     5604.76     5587.90     40.07 o 
  -1   3   2       14.46       18.95      1.65 o 
   0   3   2      217.46      233.85      3.37 o 
   1   3   2       23.61       15.07      1.13 o 
   2   3   2     1988.16     2062.91     16.87 o 
   3   3   2      178.00      180.31      4.58 o 
   4   3   2     1210.67     1144.52     13.27 o 
   5   3   2      317.97      264.71      7.65 o 
   6   3   2     2355.22     2333.34     23.67 o 
   7   3   2      497.81      477.89      8.81 o 
   8   3   2       60.32       65.66      3.95 o 
   9   3   2      124.56      127.52      5.21 o 
  10   3   2       34.14       19.34      4.24 o 
  11   3   2        0.03       -0.43      3.33 o 
  12   3   2        0.39       -2.26      3.14 o 
 -12   4   2      281.86      297.36     10.41 o 
 -11   4   2       12.90       15.13      4.17 o 
 -10   4   2        0.61       -3.45      2.40 o 
  -9   4   2      652.22      679.40     11.67 o 
  -8   4   2      677.25      674.75     13.70 o 
  -7   4   2      130.15      125.01      5.57 o 
  -6   4   2      464.31      480.21      8.50 o 
  -5   4   2     2686.23     2651.40     22.29 o 
  -4   4   2       15.52       14.63      1.68 o 
  -3   4   2     1424.28     1496.17     13.92 o 
  -2   4   2      909.57      902.18      9.53 o 
  -1   4   2       68.67       58.45      3.49 o 
   0   4   2     3987.20     4214.72     28.94 o 
   1   4   2      336.18      325.88      4.58 o 
   2   4   2      383.39      414.84      5.19 o 
   3   4   2     1249.79     1281.59     12.32 o 
   4   4   2       19.41       26.79      3.31 o 
   5   4   2     1938.11     2017.83     21.46 o 
   6   4   2      374.64      363.31      7.91 o 
   7   4   2       94.93       75.96      4.22 o 
   8   4   2       25.95       20.35      3.24 o 
   9   4   2     1169.28     1172.09     19.35 o 
  10   4   2      130.15      138.98      5.96 o 
  11   4   2        8.31        3.47      4.25 o 
  12   4   2      136.38      123.14      7.68 o 
 -12   5   2      102.61      121.51      9.63 o 
 -11   5   2      119.13      124.34      9.01 o 
 -10   5   2       82.84       92.66      6.13 o 
  -9   5   2        0.06       -0.16      2.61 o 
  -8   5   2      228.85      237.44      6.91 o 
  -7   5   2      329.90      316.42      7.49 o 
  -6   5   2      236.17      233.84      6.48 o 
  -5   5   2      998.15      983.57     11.45 o 
  -4   5   2      130.20      140.92      5.67 o 
  -3   5   2       51.83       45.87      2.70 o 
  -2   5   2       61.56       56.14      5.04 o 
  -1   5   2       22.57       18.21      1.75 o 
   0   5   2       78.16       79.73      2.81 o 
   1   5   2      105.40      107.97      3.29 o 
   2   5   2      555.47      547.91      6.69 o 
   3   5   2      895.77      857.71     10.31 o 
   4   5   2      255.41      264.95     10.79 o 
   5   5   2     1320.75     1298.19     16.48 o 
   6   5   2       70.61       61.29      4.09 o 
   7   5   2       27.12       26.80      3.43 o 
   8   5   2      302.34      321.51      8.55 o 
   9   5   2        2.60       -0.11      2.84 o 
  10   5   2      200.20      209.06      7.52 o 
  11   5   2      150.95      160.92     10.05 o 
 -11   6   2        1.35       -5.25      4.55 o 
 -10   6   2        3.38        2.68      3.75 o 
  -9   6   2      139.75      143.32      7.29 o 
  -8   6   2       17.24       18.00      4.09 o 
  -7   6   2        0.64       -0.64      2.89 o 
  -6   6   2        0.40       -3.33      2.43 o 
  -5   6   2      160.82      152.88      6.34 o 
  -4   6   2        9.20        1.48      1.85 o 
  -3   6   2        0.23       -2.05      1.68 o 
  -2   6   2       13.23       16.01      2.17 o 
  -1   6   2     1044.81     1009.18     10.57 o 
   0   6   2        1.02       -2.10      1.40 o 
   1   6   2      638.75      646.73      9.00 o 
   2   6   2       21.95       12.01      2.06 o 
   3   6   2       37.31       27.74      2.59 o 
   4   6   2        0.11       -2.28      2.04 o 
   5   6   2       11.66        5.72      2.49 o 
   6   6   2       69.70       70.35      4.64 o 
   7   6   2      149.20      135.62      5.84 o 
   8   6   2       92.57      110.67      5.74 o 
   9   6   2      196.47      191.36      7.31 o 
  10   6   2        5.91        5.61      3.53 o 
  -9   7   2       53.39       49.33      5.63 o 
  -8   7   2       66.79       72.59      6.49 o 
  -7   7   2       13.55       10.85      3.95 o 
  -6   7   2      674.85      709.09     14.92 o 
  -5   7   2       19.98       18.86      3.90 o 
  -4   7   2        0.27        1.47      2.97 o 
  -3   7   2      605.26      630.38     11.00 o 
  -2   7   2      876.05      886.47     13.25 o 
  -1   7   2      120.26      114.70      4.77 o 
   0   7   2       10.35        4.90      2.36 o 
   1   7   2      150.30      142.68      5.25 o 
   2   7   2      601.44      609.30      9.47 o 
   3   7   2      552.20      547.24     11.42 o 
   4   7   2      163.84      140.39      5.69 o 
   5   7   2       74.51       71.25      4.91 o 
   6   7   2      569.11      601.35     12.00 o 
   7   7   2        0.77       -3.07      2.64 o 
   8   7   2        0.88       -2.34      3.41 o 
  -7   8   2       57.12       54.22      6.03 o 
  -6   8   2      164.80      183.03      8.33 o 
  -5   8   2      184.83      189.14     10.60 o 
  -4   8   2      266.73      272.46      9.49 o 
  -3   8   2      194.22      184.84      8.55 o 
  -2   8   2       25.59       26.27      4.17 o 
  -1   8   2       10.74        3.28      3.14 o 
   0   8   2        2.56       -0.43      2.96 o 
   1   8   2        0.45       -0.54      2.82 o 
   2   8   2      136.16      139.83      6.98 o 
   3   8   2      120.90      133.27      7.13 o 
   4   8   2      396.24      404.93     11.61 o 
   5   8   2       61.85       73.33      6.48 o 
   6   8   2       87.83       96.06      8.62 o 
  -4   9   2       34.74       32.71      5.56 o 
  -3   9   2       50.51       37.17      6.87 o 
  -2   9   2       10.87        3.95      3.90 o 
  -1   9   2       66.68       77.31      6.48 o 
   0   9   2        3.94       -0.44      3.66 o 
   1   9   2        9.77       21.06      7.91 o 
   2   9   2        6.89        5.25      6.86 o 
   3   9   2        0.38       -6.37      4.25 o 
 -13   0   3        0.54        0.95      5.44 o 
 -11   0   3       93.90       81.18      9.13 o 
  -9   0   3     1637.40     1667.25     26.30 o 
  -7   0   3     2068.56     2136.53     29.43 o 
  -5   0   3       46.10       45.49      2.94 o 
  -3   0   3     3130.57     3098.45     35.93 o 
  -1   0   3      379.82      441.35     14.12 o 
   1   0   3    21344.10    20900.20    325.04 o 
   3   0   3       86.66       98.21      5.71 o 
   5   0   3       11.39       27.60      3.54 o 
   7   0   3     4543.23     4483.76     56.21 o 
   9   0   3     1488.88     1447.74     37.58 o 
  11   0   3       30.71       23.52      7.39 o 
  13   0   3        1.58        3.64      6.86 o 
 -14   1   3       55.77       65.28      8.02 o 
 -13   1   3      169.12      188.47     18.37 o 
 -12   1   3       28.75       24.94      4.69 o 
 -11   1   3      250.82      222.24      7.95 o 
 -10   1   3       42.89       33.91      4.34 o 
  -9   1   3      329.50      329.97      7.02 o 
  -8   1   3        2.09        3.69      3.15 o 
  -7   1   3      219.48      211.25      4.98 o 
  -6   1   3      502.34      548.97      7.76 o 
  -5   1   3     1529.92     1483.78     14.54 o 
  -4   1   3     1995.91     2082.67     18.50 o 
  -3   1   3      733.96      671.27      7.23 o 
  -2   1   3     2536.30     2612.80     25.35 o 
  -1   1   3    12457.70    10480.50    333.95 o 
   0   1   3      666.40      685.66     10.21 o 
   1   1   3     2643.30     2879.85     33.24 o 
   2   1   3        0.22       -0.67      1.06 o 
   3   1   3     4548.57     4357.78     35.98 o 
   4   1   3      784.78      879.20     10.35 o 
   5   1   3     1534.58     1570.04     16.14 o 
   6   1   3      223.12      237.04      4.08 o 
   7   1   3      355.24      325.59      6.57 o 
   8   1   3       61.81       53.52      4.37 o 
   9   1   3      650.86      643.41     13.16 o 
  10   1   3        1.95       -0.67      2.66 o 
  11   1   3        6.16       -0.44      2.91 o 
  12   1   3       33.42       41.64      6.60 o 
  13   1   3       11.56       12.16      5.38 o 
 -14   2   3       16.60        8.14      5.42 o 
 -13   2   3       64.59       63.20      6.02 o 
 -12   2   3      102.13      101.79     11.60 o 
 -11   2   3      183.66      167.06      7.18 o 
 -10   2   3     1583.67     1639.21     23.12 o 
  -9   2   3        5.71        0.04      2.44 o 
  -8   2   3      427.63      422.29      9.22 o 
  -7   2   3      529.39      501.92      7.63 o 
  -6   2   3      483.21      541.13      7.56 o 
  -5   2   3      149.89      169.59      4.15 o 
  -4   2   3     1769.25     1767.11     16.85 o 
  -3   2   3     1337.04     1283.91     13.16 o 
  -2   2   3    14582.99    13715.48    323.22 o 
  -1   2   3      393.41      379.88     21.68 o 
   0   2   3       19.54       20.20      1.28 o 
   1   2   3      115.12       91.70      6.22 o 
   2   2   3     6064.48     5919.41     59.98 o 
   3   2   3     1059.19     1151.74     10.82 o 
   4   2   3      882.21      892.78     10.95 o 
   5   2   3        0.19        4.13      1.65 o 
   6   2   3      148.42      153.83      4.64 o 
   7   2   3      232.03      215.34      5.68 o 
   8   2   3      164.12      158.23      5.15 o 
   9   2   3        2.21        0.06      3.32 o 
  10   2   3      493.26      480.69     12.20 o 
  11   2   3      184.86      191.22      8.32 o 
  12   2   3       23.08       17.92      4.39 o 
 -13   3   3       65.35       71.03      6.58 o 
 -12   3   3        0.99       -3.62      3.02 o 
 -11   3   3       28.53       30.75      4.45 o 
 -10   3   3      607.39      612.15     13.03 o 
  -9   3   3       13.12       13.93      3.36 o 
  -8   3   3      418.10      390.00      9.31 o 
  -7   3   3       67.46       61.98      4.13 o 
  -6   3   3      200.65      208.42      5.11 o 
  -5   3   3      801.26      811.56      8.63 o 
  -4   3   3      164.54      183.58      4.25 o 
  -3   3   3      886.35      869.95      9.87 o 
  -2   3   3     4982.82     5110.97     37.01 o 
  -1   3   3        8.29       14.88      1.44 o 
   0   3   3     3106.90     3099.29     26.34 o 
   1   3   3       57.57       42.20      1.86 o 
   2   3   3       45.08       56.53      2.12 o 
   3   3   3     1709.58     1747.78     15.32 o 
   4   3   3      206.24      195.57      3.73 o 
   5   3   3       78.03       66.90      3.93 o 
   6   3   3      286.11      286.60      6.75 o 
   7   3   3      237.82      222.32      7.08 o 
   8   3   3       37.29       28.40      3.38 o 
   9   3   3      116.17      111.84      5.09 o 
  10   3   3       16.79       15.16      4.16 o 
  11   3   3        1.29       -3.41      3.10 o 
  12   3   3      143.04      147.63      8.08 o 
 -13   4   3      117.66      130.26      9.88 o 
 -12   4   3        2.68        4.23      4.55 o 
 -11   4   3      386.53      394.63     14.23 o 
 -10   4   3       53.78       51.36      6.01 o 
  -9   4   3      541.20      558.09     12.23 o 
  -8   4   3      507.49      507.97      9.86 o 
  -7   4   3      124.80      112.54      5.34 o 
  -6   4   3       26.53       25.10      3.37 o 
  -5   4   3      351.42      360.18      5.93 o 
  -4   4   3        7.47        6.85      1.73 o 
  -3   4   3     1715.57     1855.04     16.42 o 
  -2   4   3     2310.45     2417.29     27.67 o 
  -1   4   3      329.63      347.09      5.23 o 
   0   4   3       19.73       21.53      2.09 o 
   1   4   3     3059.67     3160.45     25.06 o 
   2   4   3      308.39      308.75      5.04 o 
   3   4   3     1996.81     2040.94     17.89 o 
   4   4   3       94.15       99.43      4.15 o 
   5   4   3       21.55       22.74      2.91 o 
   6   4   3        0.32       -0.19      2.09 o 
   7   4   3      856.75      830.56     13.00 o 
   8   4   3       57.41       69.04      4.72 o 
   9   4   3      867.61      881.33     14.48 o 
  10   4   3       19.62        9.45      4.49 o 
  11   4   3      112.00      124.84      7.31 o 
 -12   5   3       28.76       35.14      6.97 o 
 -11   5   3       18.63       11.18      5.26 o 
 -10   5   3      491.34      485.75     15.83 o 
  -9   5   3        0.18        6.49      4.27 o 
  -8   5   3      636.27      642.86     13.49 o 
  -7   5   3      127.32      119.70      5.91 o 
  -6   5   3     1925.64     1951.03     21.38 o 
  -5   5   3      162.64      177.45      4.73 o 
  -4   5   3     2934.81     2916.21     26.34 o 
  -3   5   3      551.54      549.00      8.75 o 
  -2   5   3      206.16      219.19      4.90 o 
  -1   5   3      602.25      563.59     11.36 o 
   0   5   3     1053.89     1068.74     10.89 o 
   1   5   3       46.72       38.41      2.18 o 
   2   5   3     1016.17      941.00     12.44 o 
   3   5   3      585.85      604.93      9.96 o 
   4   5   3     2919.38     2977.34     37.54 o 
   5   5   3      219.30      224.21      6.47 o 
   6   5   3        5.32        1.37      2.33 o 
   7   5   3       86.86       79.14      4.74 o 
   8   5   3      242.59      243.74      7.56 o 
   9   5   3       12.52       13.17      5.19 o 
  10   5   3        0.74       -0.07      2.97 o 
  11   5   3        0.15        3.15      4.06 o 
 -11   6   3       82.44       93.56      9.18 o 
 -10   6   3      150.92      156.04      9.95 o 
  -9   6   3        0.12       -2.73      3.21 o 
  -8   6   3      134.08      137.82      6.97 o 
  -7   6   3      342.78      346.18     10.03 o 
  -6   6   3       53.54       38.34      4.44 o 
  -5   6   3       25.23       17.66      3.48 o 
  -4   6   3       26.21       23.07      3.01 o 
  -3   6   3      522.78      524.35      9.44 o 
  -2   6   3       48.02       44.21      3.47 o 
  -1   6   3       16.20       24.20      3.46 o 
   0   6   3        0.08       -2.09      1.40 o 
   1   6   3      174.54      150.76      4.34 o 
   2   6   3       15.03       12.88      2.45 o 
   3   6   3        5.60        5.50      2.24 o 
   4   6   3       64.69       63.32      4.07 o 
   5   6   3       33.37       32.38      4.08 o 
   6   6   3      334.65      320.71      8.38 o 
   7   6   3      122.96      135.42      6.04 o 
   8   6   3      448.00      457.65     10.72 o 
   9   6   3        2.11       -2.66      3.03 o 
  10   6   3        8.37        5.82      3.76 o 
  -9   7   3        0.47       -4.52      3.21 o 
  -8   7   3       11.68        5.76      3.92 o 
  -7   7   3       41.49       37.69      5.10 o 
  -6   7   3       47.31       58.08      5.60 o 
  -5   7   3       55.14       63.59      5.51 o 
  -4   7   3      231.88      262.15      8.59 o 
  -3   7   3       20.68       19.16      3.33 o 
  -2   7   3      143.32      148.16      8.39 o 
  -1   7   3       24.25       19.86      2.97 o 
   0   7   3       10.97       10.17      4.12 o 
   1   7   3      155.52      140.62      5.44 o 
   2   7   3       22.60       24.87      4.22 o 
   3   7   3       52.02       55.06      5.12 o 
   4   7   3      103.82      105.08      6.12 o 
   5   7   3      129.60      108.25      6.52 o 
   6   7   3       10.33       16.13      3.61 o 
   7   7   3        0.19       -4.09      2.73 o 
   8   7   3        0.27       -4.08      2.72 o 
  -7   8   3        0.09       -4.18      3.69 o 
  -6   8   3       63.57       70.88      6.48 o 
  -5   8   3       77.03       86.65      6.65 o 
  -4   8   3      136.98      135.48      7.19 o 
  -3   8   3      168.17      177.86      6.50 o 
  -2   8   3      142.70      150.60      7.03 o 
  -1   8   3        2.76       -0.55      2.85 o 
   0   8   3      109.25       99.09      5.66 o 
   1   8   3       99.79       97.70      5.86 o 
   2   8   3      128.78      142.71      7.26 o 
   3   8   3      191.18      217.65      8.81 o 
   4   8   3       28.59       30.90      4.97 o 
   5   8   3       70.21       84.31      6.96 o 
   6   8   3      156.69      149.58      7.97 o 
  -4   9   3      238.57      257.44     11.96 o 
  -3   9   3       21.71       19.01      6.03 o 
  -2   9   3        0.02       -1.75      3.85 o 
  -1   9   3      675.98      700.67     15.37 o 
   0   9   3        4.26        6.71      4.20 o 
   1   9   3      382.96      397.82     14.16 o 
   2   9   3      219.19      206.09     11.49 o 
   3   9   3        7.17       -2.29      3.85 o 
 -14   0   4      197.22      201.57     15.64 o 
 -12   0   4      306.43      329.06     17.23 o 
 -10   0   4     1601.19     1598.16     26.47 o 
  -8   0   4     6581.74     6512.98     76.83 o 
  -6   0   4      142.54      123.42      5.03 o 
  -4   0   4     2761.77     2800.14     33.85 o 
  -2   0   4    17500.47    14651.67    157.54 o 
   0   0   4    27411.26    23387.95    363.44 o 
   2   0   4     2499.03     2489.97     43.48 o 
   4   0   4     1764.32     1829.87     36.70 o 
   6   0   4      459.67      452.09      9.80 o 
   8   0   4      424.95      438.33     18.40 o 
  10   0   4        0.57       -6.12      4.29 o 
  12   0   4      412.78      391.97     21.28 o 
 -14   1   4       54.15       66.36      9.66 o 
 -13   1   4       21.65       32.54      6.24 o 
 -12   1   4       34.19       33.26      4.52 o 
 -11   1   4        0.29       -3.83      2.55 o 
 -10   1   4        9.49        7.25      3.08 o 
  -9   1   4      860.75      862.70     11.96 o 
  -8   1   4      201.91      191.82      5.02 o 
  -7   1   4     2300.56     2317.86     22.25 o 
  -6   1   4      218.56      201.63      4.42 o 
  -5   1   4      476.49      540.62      7.23 o 
  -4   1   4      376.72      398.57      5.56 o 
  -3   1   4        0.92        6.87      1.13 o 
  -2   1   4        8.89       17.12      5.15 o 
  -1   1   4       11.83       15.91      3.23 o 
   0   1   4       40.97       51.90      1.85 o 
   1   1   4      927.23      906.24     10.75 o 
   2   1   4     1012.67     1025.49     26.58 o 
   3   1   4       54.58       54.26      3.49 o 
   4   1   4     1430.98     1418.34     17.20 o 
   5   1   4     3694.66     3837.05     38.85 o 
   6   1   4       50.41       58.32      3.63 o 
   7   1   4     1312.45     1321.07     17.92 o 
   8   1   4       55.58       44.77      7.75 o 
   9   1   4       34.78       38.31      5.48 o 
  10   1   4       27.81       26.57      6.61 o 
  11   1   4       18.07       18.60      5.48 o 
  12   1   4       32.87       46.32      7.03 o 
 -14   2   4        1.90       -2.68      4.51 o 
 -13   2   4       57.84       54.60      5.81 o 
 -12   2   4       25.67       27.33      4.49 o 
 -11   2   4       53.72       59.42      5.37 o 
 -10   2   4      411.16      414.65     10.41 o 
  -9   2   4      110.92      117.39      5.50 o 
  -8   2   4      269.68      264.26      7.17 o 
  -7   2   4      122.97      116.02      3.68 o 
  -6   2   4      151.71      165.91      4.00 o 
  -5   2   4       58.11       49.33      2.70 o 
  -4   2   4     1435.79     1578.62     15.19 o 
  -3   2   4      434.31      413.08     10.56 o 
  -2   2   4       17.41       27.65      2.62 o 
  -1   2   4      322.62      313.89      7.04 o 
   0   2   4     2248.53     2258.65     22.51 o 
   1   2   4       98.40      106.45      2.97 o 
   2   2   4     1664.57     1829.55     23.60 o 
   3   2   4      836.05      909.86     14.98 o 
   4   2   4      761.03      840.98     17.84 o 
   5   2   4      230.38      221.98      5.38 o 
   6   2   4       44.68       36.35      3.32 o 
   7   2   4      217.89      221.71      7.63 o 
   8   2   4        8.19        4.66      2.25 o 
   9   2   4      316.49      306.45     11.59 o 
  10   2   4       63.79       68.08      5.93 o 
  11   2   4      131.11      140.44      7.41 o 
  12   2   4        6.32        0.34      4.42 o 
 -13   3   4        0.38       -4.77      4.25 o 
 -12   3   4        0.44       -4.44      2.96 o 
 -11   3   4        4.17        4.55      3.42 o 
 -10   3   4       89.90       94.93      5.70 o 
  -9   3   4     1575.09     1533.93     21.62 o 
  -8   3   4      431.77      432.01      9.63 o 
  -7   3   4     2390.28     2466.06     28.36 o 
  -6   3   4     1664.24     1666.66     36.94 o 
  -5   3   4       63.33       66.50      2.59 o 
  -4   3   4      403.48      378.19      8.12 o 
  -3   3   4      423.77      454.80     16.44 o 
  -2   3   4      180.00      171.83      5.95 o 
  -1   3   4        1.35        3.43      1.42 o 
   0   3   4     1497.23     1499.55     14.55 o 
   1   3   4      107.34      118.71      3.11 o 
   2   3   4      413.45      381.46      8.95 o 
   3   3   4       16.54       20.11      2.67 o 
   4   3   4       38.02       25.26      1.89 o 
   5   3   4     1464.36     1431.88     19.60 o 
   6   3   4      987.32     1015.37     13.94 o 
   7   3   4     2260.32     2252.26     24.40 o 
   8   3   4      174.71      168.75      5.96 o 
   9   3   4      117.03      116.10      5.36 o 
  10   3   4        3.15        0.15      3.40 o 
  11   3   4       28.36       19.01      4.46 o 
  12   3   4       15.37       18.72      4.88 o 
 -13   4   4      154.29      183.77     14.27 o 
 -12   4   4      270.26      291.70     12.76 o 
 -11   4   4       11.86       15.05      5.30 o 
 -10   4   4       24.11       31.59      5.47 o 
  -9   4   4      122.78      120.05      7.74 o 
  -8   4   4      602.15      601.90     15.62 o 
  -7   4   4        0.38       -4.22      3.10 o 
  -6   4   4      335.28      331.24      6.53 o 
  -5   4   4     1138.01     1137.29     13.22 o 
  -4   4   4      218.96      206.14      4.71 o 
  -3   4   4       99.60      114.94      4.52 o 
  -2   4   4     3191.66     3120.97     27.58 o 
  -1   4   4     3166.61     3167.32     44.40 o 
   0   4   4     2024.19     2052.20     19.55 o 
   1   4   4      509.55      547.85      7.81 o 
   2   4   4      525.32      550.61      7.28 o 
   3   4   4     1282.53     1250.81     12.73 o 
   4   4   4      264.67      289.94      6.66 o 
   5   4   4      590.24      585.16     10.08 o 
   6   4   4       70.00       64.48      4.14 o 
   7   4   4      222.06      235.51      6.93 o 
   8   4   4       20.96       20.10      4.25 o 
   9   4   4      157.52      172.31      6.62 o 
  10   4   4       88.36      103.26      7.02 o 
  11   4   4       13.74        9.42      4.46 o 
 -12   5   4       59.60       62.76      8.00 o 
 -11   5   4       49.50       44.63      8.50 o 
 -10   5   4      161.73      162.05      9.64 o 
  -9   5   4       94.38       85.23      9.13 o 
  -8   5   4       74.00       77.31      7.24 o 
  -7   5   4       33.33       31.77      5.31 o 
  -6   5   4      155.95      162.10      8.39 o 
  -5   5   4      182.63      182.51      5.66 o 
  -4   5   4      276.12      291.41      7.32 o 
  -3   5   4      670.43      682.95     10.37 o 
  -2   5   4      141.85      135.88      5.27 o 
  -1   5   4       12.79        8.62      1.85 o 
   0   5   4       28.31       23.03      2.28 o 
   1   5   4      448.26      466.27      7.62 o 
   2   5   4      297.78      305.48      6.79 o 
   3   5   4      596.05      578.49      9.91 o 
   4   5   4       44.89       55.14      4.06 o 
   5   5   4      943.49      984.56     14.34 o 
   6   5   4      149.27      146.04      6.65 o 
   7   5   4       42.62       46.56      4.32 o 
   8   5   4      300.80      324.48      8.94 o 
   9   5   4        2.84       -2.02      2.97 o 
  10   5   4      103.69       99.59      5.89 o 
 -11   6   4        0.11        0.54      4.32 o 
 -10   6   4        0.09       -0.64      4.46 o 
  -9   6   4      178.94      191.21     14.81 o 
  -8   6   4        0.01       -0.92      3.97 o 
  -7   6   4       29.44       25.40      5.50 o 
  -6   6   4        5.43        3.27      3.21 o 
  -5   6   4      102.39       92.05      5.35 o 
  -4   6   4       43.29       35.99      3.56 o 
  -3   6   4      505.68      468.74      8.96 o 
  -2   6   4       13.83       13.79      2.60 o 
  -1   6   4     2770.70     2735.01     58.46 o 
   0   6   4       31.89       28.71      5.19 o 
   1   6   4      546.87      542.76     14.18 o 
   2   6   4       25.46       24.98      4.89 o 
   3   6   4      158.40      148.78      5.40 o 
   4   6   4        5.10        7.89      3.02 o 
   5   6   4      139.48      139.56      5.69 o 
   6   6   4        7.74        3.81      2.95 o 
   7   6   4       96.47       95.22      5.47 o 
   8   6   4        0.16        4.16      3.23 o 
   9   6   4       11.59        9.77      3.62 o 
  -9   7   4        1.03       -3.40      4.49 o 
  -8   7   4       44.47       46.94      6.91 o 
  -7   7   4        0.86       -2.02      4.15 o 
  -6   7   4      364.83      357.13     10.55 o 
  -5   7   4        0.03       -4.04      2.69 o 
  -4   7   4      122.08      111.83      5.28 o 
  -3   7   4       30.23       47.60      6.26 o 
  -2   7   4      429.39      451.83      9.32 o 
  -1   7   4       70.93       68.47      5.02 o 
   0   7   4      183.26      162.19      8.41 o 
   1   7   4      160.50      160.78      8.57 o 
   2   7   4      269.82      274.31      9.85 o 
   3   7   4      160.07      162.65      7.24 o 
   4   7   4      165.28      154.52      7.61 o 
   5   7   4        9.77        5.24      3.88 o 
   6   7   4      198.33      208.44      8.79 o 
   7   7   4        6.29        1.95      3.72 o 
   8   7   4        2.84       -1.79      3.72 o 
  -7   8   4        5.36        1.22      4.94 o 
  -6   8   4      362.84      408.13     14.79 o 
  -5   8   4       64.98       74.24      6.89 o 
  -4   8   4      499.46      526.66     13.06 o 
  -3   8   4      174.06      182.64      6.73 o 
  -2   8   4       49.19       46.68      9.53 o 
  -1   8   4        0.11       -5.29      3.53 o 
   0   8   4        6.94        6.34      4.28 o 
   1   8   4       12.09        8.80      4.47 o 
   2   8   4      203.45      208.93     10.28 o 
   3   8   4      164.49      155.10      7.81 o 
   4   8   4      224.35      228.01      9.19 o 
   5   8   4       13.21       12.21      4.61 o 
   6   8   4        2.73        2.00      3.93 o 
  -3   9   4       18.67        8.61      7.93 o 
  -2   9   4       12.81       12.41      6.53 o 
  -1   9   4        1.78       14.37      5.98 o 
   0   9   4       42.03       48.59      7.39 o 
   1   9   4       68.13       82.77     13.55 o 
   2   9   4        6.83        6.75      5.34 o 
 -13   0   5        2.34        3.51      6.08 o 
 -11   0   5     1008.94     1014.43     20.56 o 
  -9   0   5     2236.56     2180.72     32.09 o 
  -7   0   5       18.95       23.05      3.10 o 
  -5   0   5     2046.23     2241.36     29.00 o 
  -3   0   5     7096.67     7355.20     81.53 o 
  -1   0   5     1124.80     1161.82     23.14 o 
   1   0   5     6583.87     7346.70    114.93 o 
   3   0   5       46.63       55.29      5.10 o 
   5   0   5       67.06       80.59      7.22 o 
   7   0   5     4089.04     4129.67     77.42 o 
   9   0   5     1229.22     1238.61     35.26 o 
  11   0   5       43.56       45.97      9.10 o 
 -14   1   5       41.22       44.75      6.88 o 
 -13   1   5      142.38      147.73      9.77 o 
 -12   1   5        3.49       -2.36      2.96 o 
 -11   1   5        7.86        0.53      3.07 o 
 -10   1   5        6.40        6.05      2.98 o 
  -9   1   5      450.25      462.20      8.36 o 
  -8   1   5        0.27       -0.13      2.74 o 
  -7   1   5     1191.62     1248.90     18.32 o 
  -6   1   5      680.78      727.65      9.35 o 
  -5   1   5     8293.08     8119.61     64.18 o 
  -4   1   5     1456.60     1517.33     14.62 o 
  -3   1   5        3.89        0.15      0.83 o 
  -2   1   5      388.33      433.67      8.49 o 
  -1   1   5     3549.62     3774.91     46.34 o 
   0   1   5     1695.45     1789.27     18.62 o 
   1   1   5      665.56      825.56     12.72 o 
   2   1   5     1581.77     1638.90     22.57 o 
   3   1   5     2193.49     2115.84     28.61 o 
   4   1   5        0.68        0.37      1.98 o 
   5   1   5      750.34      769.67     12.12 o 
   6   1   5       63.69       53.66      3.85 o 
   7   1   5      934.36      923.16     18.45 o 
   8   1   5       25.44       27.65      5.95 o 
   9   1   5      368.43      361.63     12.71 o 
  10   1   5        0.98       -4.00      3.28 o 
  11   1   5        3.84       -0.33      3.87 o 
  12   1   5       59.79       57.16      7.67 o 
 -14   2   5        0.73       -8.86      5.90 o 
 -13   2   5      120.04      111.97      6.60 o 
 -12   2   5      179.24      180.90      7.60 o 
 -11   2   5       32.99       44.69      4.89 o 
 -10   2   5     1120.66     1158.02     18.35 o 
  -9   2   5      574.64      529.99     10.98 o 
  -8   2   5        5.31        5.41      1.91 o 
  -7   2   5      189.82      155.98      4.28 o 
  -6   2   5      401.34      389.48      6.41 o 
  -5   2   5      180.07      206.99      5.24 o 
  -4   2   5     3014.86     3201.72     27.99 o 
  -3   2   5       30.52       60.64      6.51 o 
  -2   2   5     2111.66     2228.82    105.30 o 
  -1   2   5     1076.33     1181.54     17.55 o 
   0   2   5     3099.81     3173.44     30.83 o 
   1   2   5        0.19        2.79      1.16 o 
   2   2   5     2142.68     2263.95     23.90 o 
   3   2   5       20.68       19.79      2.11 o 
   4   2   5       43.38       38.38      4.12 o 
   5   2   5      273.93      255.86      6.81 o 
   6   2   5      574.89      610.04     11.99 o 
   7   2   5      460.50      413.59      9.57 o 
   8   2   5      841.86      850.36     14.79 o 
   9   2   5        6.92        9.86      4.29 o 
  10   2   5       54.89       55.15      6.80 o 
  11   2   5      149.46      141.16      9.18 o 
  12   2   5       29.40       26.08      6.24 o 
 -13   3   5        0.24       -6.07      4.05 o 
 -12   3   5       12.33       11.85      5.18 o 
 -11   3   5       71.75       65.95      7.45 o 
 -10   3   5      268.91      264.53     24.02 o 
  -9   3   5      243.38      237.81      7.60 o 
  -8   3   5      372.26      377.03     10.86 o 
  -7   3   5       10.34       14.73      3.71 o 
  -6   3   5       94.12       91.58      3.29 o 
  -5   3   5      201.41      177.78      4.05 o 
  -4   3   5      572.99      636.84     11.87 o 
  -3   3   5      578.29      584.70     12.10 o 
  -2   3   5     1122.31     1093.69     17.77 o 
  -1   3   5        1.47       -0.67      1.74 o 
   0   3   5     2321.95     2346.45     24.16 o 
   1   3   5     1084.84     1093.90     16.79 o 
   2   3   5       29.82       23.46      1.99 o 
   3   3   5      752.92      771.78      9.92 o 
   4   3   5      274.67      281.15      8.73 o 
   5   3   5      246.14      250.96      7.25 o 
   6   3   5       12.14        7.59      2.57 o 
   7   3   5      152.13      149.38      7.30 o 
   8   3   5      476.98      476.76      9.88 o 
   9   3   5       16.70       18.43      5.19 o 
  10   3   5       39.26       27.13      6.00 o 
  11   3   5        3.36       -4.34      4.64 o 
 -12   4   5        2.28        0.26      4.64 o 
 -11   4   5      579.52      587.76     17.55 o 
 -10   4   5       16.97       16.06      4.92 o 
  -9   4   5      112.89      106.17      7.46 o 
  -8   4   5       86.24       72.30      6.73 o 
  -7   4   5       32.28       42.62     12.38 o 
  -6   4   5      150.57      138.63      8.26 o 
  -5   4   5      211.30      193.10      5.65 o 
  -4   4   5      196.64      214.60     16.81 o 
  -3   4   5     2015.04     1958.32     28.23 o 
  -2   4   5       15.73       11.81      1.56 o 
  -1   4   5        0.97       -1.15      1.61 o 
   0   4   5      117.99      116.66      3.51 o 
   1   4   5     1306.68     1307.99     15.04 o 
   2   4   5      780.40      784.33     11.63 o 
   3   4   5        3.51        3.33      2.25 o 
   4   4   5      152.56      147.08      5.18 o 
   5   4   5        7.57        5.21      2.41 o 
   6   4   5      133.82      126.60      5.25 o 
   7   4   5      383.84      405.73      9.25 o 
   8   4   5       48.15       35.71      4.25 o 
   9   4   5      435.07      423.16     12.21 o 
  10   4   5       19.21       32.37      5.34 o 
  11   4   5      122.68      119.26      9.32 o 
 -12   5   5       14.03       11.89      5.63 o 
 -11   5   5        1.10       -6.12      4.08 o 
 -10   5   5      354.69      372.12     13.84 o 
  -9   5   5       28.42       28.96      8.74 o 
  -8   5   5      407.46      404.99     15.21 o 
  -7   5   5       66.98       67.12      6.76 o 
  -6   5   5     1959.75     1912.78     31.45 o 
  -5   5   5      696.38      711.79     13.01 o 
  -4   5   5     5627.83     5638.71    122.28 o 
  -3   5   5      146.20      148.13      5.80 o 
  -2   5   5        3.36        3.51      2.24 o 
  -1   5   5       11.49        9.92      2.50 o 
   0   5   5      124.56      132.97      5.28 o 
   1   5   5      629.58      601.53     12.86 o 
   2   5   5     1991.86     1964.40     24.12 o 
   3   5   5      260.43      254.42      9.23 o 
   4   5   5      841.45      852.81     13.05 o 
   5   5   5        8.41        7.78      2.73 o 
   6   5   5       87.45       79.41      4.61 o 
   7   5   5        1.46       -2.77      2.58 o 
   8   5   5      597.72      588.93     12.16 o 
   9   5   5       44.06       33.54      4.52 o 
  10   5   5      117.60       97.65      6.22 o 
 -10   6   5      115.96      116.43      8.94 o 
  -9   6   5       48.84       46.48      6.80 o 
  -8   6   5      180.11      185.80      9.84 o 
  -7   6   5      113.39      113.15     10.10 o 
  -6   6   5        0.03       -6.34      4.25 o 
  -5   6   5       55.93       52.24      4.74 o 
  -4   6   5       90.80       88.88      5.32 o 
  -3   6   5        8.19        7.72      3.00 o 
  -2   6   5        0.81       -0.21      2.66 o 
  -1   6   5       99.22      102.03      5.65 o 
   0   6   5        8.23        4.56      2.81 o 
   1   6   5       92.39       87.78      6.58 o 
   2   6   5       21.25       19.27      5.14 o 
   3   6   5      250.12      242.55     10.14 o 
   4   6   5        1.33       -2.16      2.78 o 
   5   6   5      134.83      129.61      6.83 o 
   6   6   5      220.12      231.11      9.00 o 
   7   6   5       41.65       47.12      4.81 o 
   8   6   5      172.39      177.71      7.15 o 
   9   6   5       74.95       87.94      6.14 o 
  -9   7   5       11.96        6.13      5.06 o 
  -8   7   5       13.61       14.43      5.23 o 
  -7   7   5        4.85       -1.05      4.05 o 
  -6   7   5       37.92       42.53     11.83 o 
  -5   7   5       25.55       26.60      5.32 o 
  -4   7   5      377.00      371.50     10.24 o 
  -3   7   5      175.34      170.45      7.14 o 
  -2   7   5      398.07      406.66     10.48 o 
  -1   7   5      126.90      107.02      7.37 o 
   0   7   5       83.80       88.67      6.98 o 
   1   7   5      147.77      151.27      8.71 o 
   2   7   5      120.91      112.82      7.82 o 
   3   7   5       51.57       39.13      6.08 o 
   4   7   5       31.11       31.03      5.79 o 
   5   7   5      101.91       95.69      6.53 o 
   6   7   5        0.01       -3.95      3.31 o 
   7   7   5       43.26       44.68      6.21 o 
  -7   8   5        4.62       -0.85      4.61 o 
  -6   8   5       74.50       93.23      8.49 o 
  -5   8   5        0.62        0.45      4.18 o 
  -4   8   5      256.27      284.05     12.09 o 
  -3   8   5       23.87       41.60      5.12 o 
  -2   8   5      130.40      137.44      8.52 o 
  -1   8   5        3.89       -0.02      5.66 o 
   0   8   5       22.51       19.58      5.20 o 
   1   8   5       95.09       84.61      7.68 o 
   2   8   5       25.80       30.38      6.12 o 
   3   8   5      141.08      141.17      9.18 o 
   4   8   5       57.67       61.29      7.46 o 
   5   8   5        8.62        8.85      5.28 o 
  -2   9   5        1.01       -2.12      4.78 o 
  -1   9   5      641.75      645.41     18.64 o 
   0   9   5        1.52        2.64      4.86 o 
 -14   0   6      281.29      317.18     18.67 o 
 -12   0   6       35.27       54.27      9.47 o 
 -10   0   6      590.90      580.34     14.31 o 
  -8   0   6     1337.05     1382.11     23.46 o 
  -6   0   6       19.24        9.63      4.50 o 
  -4   0   6      301.44      314.37      7.25 o 
  -2   0   6     9703.10     9429.35    108.40 o 
   0   0   6     5471.90     5196.75     82.77 o 
   2   0   6       56.77       49.43      5.03 o 
   4   0   6      240.85      223.75     10.86 o 
   6   0   6      234.55      244.39      8.13 o 
   8   0   6      174.24      178.98     12.98 o 
  10   0   6      147.15      168.02     13.20 o 
  12   0   6      140.37      145.04     14.49 o 
 -14   1   6       44.08       41.40      7.00 o 
 -13   1   6       19.38       20.00      5.81 o 
 -12   1   6      265.80      254.08      8.75 o 
 -11   1   6        3.44        1.09      3.07 o 
 -10   1   6      737.23      745.75     11.60 o 
  -9   1   6      595.76      613.51      9.90 o 
  -8   1   6       48.61       43.00      3.31 o 
  -7   1   6     1346.30     1381.05     16.23 o 
  -6   1   6      102.73      108.46      3.45 o 
  -5   1   6        2.80        6.07      2.48 o 
  -4   1   6     2602.21     2889.28     33.14 o 
  -3   1   6      828.36      790.92      8.88 o 
  -2   1   6     1279.42     1326.01     18.46 o 
  -1   1   6      217.10      245.95      4.62 o 
   0   1   6     2227.91     2483.68     34.51 o 
   1   1   6       41.73       26.47      2.17 o 
   2   1   6     3173.83     3454.56     82.83 o 
   3   1   6       31.25       38.80      5.03 o 
   4   1   6      394.28      393.15     10.20 o 
   5   1   6     1746.76     1779.76     22.01 o 
   6   1   6      520.60      519.24     10.39 o 
   7   1   6      728.76      714.11     12.81 o 
   8   1   6       67.28       71.51      6.65 o 
   9   1   6        0.48       -1.17      3.49 o 
  10   1   6       76.91       71.77      7.53 o 
  11   1   6       15.32       21.24      5.65 o 
  12   1   6      156.68      169.15     14.64 o 
 -13   2   6       50.36       46.81      7.05 o 
 -12   2   6       11.18        8.74      4.74 o 
 -11   2   6       78.92       75.44      5.40 o 
 -10   2   6       71.82       78.18      6.81 o 
  -9   2   6       70.81       68.83      4.60 o 
  -8   2   6       14.05       10.12      2.11 o 
  -7   2   6      165.32      158.70      4.43 o 
  -6   2   6       31.11       28.09      2.22 o 
  -5   2   6        8.24       12.33      2.07 o 
  -4   2   6      158.61      173.21      5.99 o 
  -3   2   6      726.99      663.33     19.00 o 
  -2   2   6       71.10      104.20      4.67 o 
  -1   2   6     1769.95     1776.11     24.63 o 
   0   2   6      117.30      160.63      3.81 o 
   1   2   6       58.22       67.62      2.90 o 
   2   2   6        1.20        0.76      2.40 o 
   3   2   6       36.44       32.15      2.71 o 
   4   2   6      306.33      301.29      7.34 o 
   5   2   6      429.24      390.08     10.50 o 
   6   2   6       28.48       23.23      3.37 o 
   7   2   6       68.68       63.10      4.67 o 
   8   2   6      260.73      272.80     11.11 o 
   9   2   6      183.39      194.59     20.80 o 
  10   2   6       20.17       17.74      5.20 o 
  11   2   6       68.94       58.74     10.04 o 
 -13   3   6        2.36       -3.48      4.69 o 
 -12   3   6       15.48        7.29      4.92 o 
 -11   3   6       43.75       28.24      5.49 o 
 -10   3   6       31.43       33.05      5.41 o 
  -9   3   6      353.88      327.27     11.41 o 
  -8   3   6      444.42      434.32     18.04 o 
  -7   3   6      647.44      655.53     28.08 o 
  -6   3   6      331.21      326.36     11.22 o 
  -5   3   6      352.92      387.73      8.01 o 
  -4   3   6     1681.07     1727.69     67.05 o 
  -3   3   6      350.90      357.53      9.43 o 
  -2   3   6     1541.72     1585.06     41.00 o 
  -1   3   6      356.20      366.43      9.18 o 
   0   3   6     1764.55     1796.26     19.71 o 
   1   3   6        1.97        4.59      2.15 o 
   2   3   6     1082.35     1135.12     17.95 o 
   3   3   6        5.91        4.21      1.52 o 
   4   3   6      477.68      463.64     10.76 o 
   5   3   6     1111.19     1126.96     18.29 o 
   6   3   6        4.38        6.94      4.78 o 
   7   3   6     1218.72     1210.86     19.10 o 
   8   3   6       24.24       18.96      3.79 o 
   9   3   6        1.04       -5.86      4.88 o 
  10   3   6       13.78       10.05      5.04 o 
  11   3   6       20.31       11.34      5.16 o 
 -12   4   6       77.98       91.69      8.74 o 
 -11   4   6       91.87       94.20     13.41 o 
 -10   4   6        7.21        5.53      4.14 o 
  -9   4   6      308.58      317.65     11.92 o 
  -8   4   6      182.13      160.87      8.56 o 
  -7   4   6      852.05      827.05     18.18 o 
  -6   4   6      125.41      108.73      6.57 o 
  -5   4   6      728.97      684.15     11.66 o 
  -4   4   6      304.41      283.26     18.63 o 
  -3   4   6      132.43      141.55      6.61 o 
  -2   4   6     1403.07     1406.05     22.74 o 
  -1   4   6      735.15      726.06     23.47 o 
   0   4   6     1535.73     1605.85     20.33 o 
   1   4   6      384.46      391.46      6.73 o 
   2   4   6       25.54       25.90      2.43 o 
   3   4   6      766.61      794.19     13.31 o 
   4   4   6       58.20       54.34      4.36 o 
   5   4   6      592.95      573.48     11.93 o 
   6   4   6      189.21      179.35      7.12 o 
   7   4   6       48.23       39.66      4.71 o 
   8   4   6      156.30      163.40      7.36 o 
   9   4   6       28.53       33.49      5.08 o 
  10   4   6      238.50      230.02     11.84 o 
 -11   5   6        1.79       -1.38      4.51 o 
 -10   5   6      228.72      230.02     11.22 o 
  -9   5   6       89.95       91.45      7.62 o 
  -8   5   6       40.29       33.52      5.67 o 
  -7   5   6      415.83      406.84     13.01 o 
  -6   5   6       18.93       23.69      3.74 o 
  -5   5   6       91.95       90.55      5.31 o 
  -4   5   6      349.65      350.11      9.04 o 
  -3   5   6      119.14      119.64      5.50 o 
  -2   5   6      113.63      112.12      7.82 o 
  -1   5   6       29.64       21.22      3.10 o 
   0   5   6      396.74      380.13     10.21 o 
   1   5   6       27.98       33.50      3.57 o 
   2   5   6      125.67      119.99     10.49 o 
   3   5   6      343.98      336.83     12.46 o 
   4   5   6       79.42       91.11      7.42 o 
   5   5   6      207.69      190.09      7.29 o 
   6   5   6       80.79       90.87      5.69 o 
   7   5   6       38.90       40.69      5.09 o 
   8   5   6       22.36       32.95      4.97 o 
   9   5   6       48.32       58.35      5.83 o 
 -10   6   6        0.19       -2.46      4.32 o 
  -9   6   6      217.48      219.85     11.08 o 
  -8   6   6       19.81       22.83      5.46 o 
  -7   6   6       11.43        7.88     10.30 o 
  -6   6   6       15.11       16.15      4.66 o 
  -5   6   6       29.25       33.48      5.17 o 
  -4   6   6        0.05       -3.75      2.50 o 
  -3   6   6      649.61      599.89     12.42 o 
  -2   6   6      514.88      502.85     11.23 o 
  -1   6   6     2153.31     2162.85     28.66 o 
   0   6   6      106.25      105.95      5.65 o 
   1   6   6      961.33      980.36     20.93 o 
   2   6   6       10.78        4.61      4.02 o 
   3   6   6       44.49       35.61      5.67 o 
   4   6   6       37.70       32.23      5.67 o 
   5   6   6       54.67       62.29      7.13 o 
   6   6   6        3.11        3.56      4.65 o 
   7   6   6        2.22       -1.61      4.07 o 
   8   6   6        7.30        7.21      5.05 o 
  -9   7   6        1.25       -5.60      4.42 o 
  -8   7   6      151.59      159.08      9.93 o 
  -7   7   6        0.04       -0.45      6.01 o 
  -6   7   6      310.27      336.78     12.84 o 
  -5   7   6       45.05       43.91      9.21 o 
  -4   7   6      503.68      478.52     11.72 o 
  -3   7   6       62.20       51.63      5.16 o 
  -2   7   6      443.98      442.16     11.04 o 
  -1   7   6       39.56       36.60      5.92 o 
   0   7   6      488.77      464.69     41.58 o 
   1   7   6      115.98      124.19      8.39 o 
   2   7   6      133.05      132.03      8.58 o 
   3   7   6       84.80       94.54      7.60 o 
   4   7   6      121.33      114.75      8.43 o 
   5   7   6        5.98       -3.22      4.14 o 
   6   7   6       13.09       11.67      5.07 o 
   7   7   6        0.52        0.17      4.61 o 
  -6   8   6      257.85      263.95     13.03 o 
  -5   8   6      228.44      230.52     13.77 o 
  -4   8   6      463.53      464.30     19.72 o 
  -3   8   6       13.18       17.48      5.78 o 
  -2   8   6      185.45      163.01     10.83 o 
  -1   8   6        5.98        2.88      4.07 o 
   0   8   6       95.69       74.12      7.70 o 
   1   8   6      164.09      155.04      9.56 o 
   2   8   6      237.03      229.80     11.39 o 
   3   8   6       75.97       94.43      8.70 o 
   4   8   6      217.59      220.94     14.46 o 
 -13   0   7      113.97       86.23     10.30 o 
 -11   0   7     1518.88     1561.58     27.39 o 
  -9   0   7      676.13      677.08     14.99 o 
  -7   0   7       45.80       48.54      3.91 o 
  -5   0   7      848.86      905.80     15.09 o 
  -3   0   7      815.73      811.72     13.50 o 
  -1   0   7     3279.16     3432.06     41.84 o 
   1   0   7     4090.13     4602.53     76.40 o 
   3   0   7       81.35      110.58      7.64 o 
   5   0   7     2027.29     2065.17     44.12 o 
   7   0   7     2245.51     2279.08     50.78 o 
   9   0   7      214.98      206.18     14.25 o 
  11   0   7       10.78       17.37      7.66 o 
 -14   1   7        2.21       -0.76      6.56 o 
 -13   1   7       53.34       78.62     11.88 o 
 -12   1   7       10.36       10.36      3.46 o 
 -11   1   7      622.46      590.79     12.64 o 
 -10   1   7        1.70        1.29      2.39 o 
  -9   1   7      624.58      689.65     10.68 o 
  -8   1   7       85.17       82.49      3.71 o 
  -7   1   7      409.49      343.40      6.56 o 
  -6   1   7      360.03      332.48      6.04 o 
  -5   1   7     1123.33     1050.88     11.90 o 
  -4   1   7      591.12      589.50     10.97 o 
  -3   1   7      166.56      166.57      5.03 o 
  -2   1   7      426.59      460.63      7.16 o 
  -1   1   7     1139.05     1217.35     14.29 o 
   0   1   7      756.25      826.09     11.12 o 
   1   1   7      101.40       98.81      4.76 o 
   2   1   7     1046.81     1098.05     24.17 o 
   3   1   7     1951.02     2019.18     66.78 o 
   4   1   7       42.39       39.89      4.60 o 
   5   1   7      677.74      644.53     14.77 o 
   6   1   7       12.77        8.91      2.84 o 
   7   1   7        5.32        6.39      3.92 o 
   8   1   7        1.51        9.44     11.66 o 
   9   1   7      233.88      211.04     16.35 o 
  10   1   7        5.57       -1.81      4.08 o 
  11   1   7       14.89       17.61      5.74 o 
 -13   2   7       19.40       17.30      5.77 o 
 -12   2   7      431.77      443.04     17.76 o 
 -11   2   7       13.08       23.37      5.20 o 
 -10   2   7      831.64      926.28     20.09 o 
  -9   2   7       38.91       25.60      4.71 o 
  -8   2   7       23.26       15.74      3.61 o 
  -7   2   7      345.08      324.38      6.62 o 
  -6   2   7       28.98       31.20      2.39 o 
  -5   2   7       15.13       10.17      1.59 o 
  -4   2   7     1577.12     1514.65     29.19 o 
  -3   2   7       17.57        0.91      2.24 o 
  -2   2   7      407.01      419.69     14.76 o 
  -1   2   7       11.75       20.64      2.91 o 
   0   2   7     2368.95     2553.28     34.23 o 
   1   2   7        0.73       -1.47      1.37 o 
   2   2   7      599.44      589.16     10.41 o 
   3   2   7      153.11      148.06      4.90 o 
   4   2   7        0.24       -0.12      2.46 o 
   5   2   7      620.04      615.04     18.89 o 
   6   2   7      111.72      121.40      6.82 o 
   7   2   7      385.87      365.94      9.56 o 
   8   2   7      117.26      121.96      8.01 o 
   9   2   7       45.54       52.91      9.05 o 
  10   2   7       49.36       54.80      7.23 o 
  11   2   7       19.60        8.02      5.29 o 
 -13   3   7       32.81       17.28      6.88 o 
 -12   3   7        9.09       -0.44      4.48 o 
 -11   3   7       49.97       52.10      6.58 o 
 -10   3   7      163.26      152.88      8.53 o 
  -9   3   7      178.44      163.08      8.46 o 
  -8   3   7      248.39      244.11     15.68 o 
  -7   3   7        7.76        5.49      2.43 o 
  -6   3   7        0.43       -2.33      1.77 o 
  -5   3   7      656.51      641.76     12.69 o 
  -4   3   7        0.22       19.09     18.72 o 
  -3   3   7      104.47      101.21      8.38 o 
  -2   3   7     1583.95     1566.68     24.10 o 
  -1   3   7        6.15        9.19      2.74 o 
   0   3   7     1569.25     1524.26     22.37 o 
   1   3   7      530.60      491.46      8.58 o 
   2   3   7       61.45       59.21      3.31 o 
   3   3   7      111.31       85.70      3.54 o 
   4   3   7      128.74      132.40      4.44 o 
   5   3   7       57.42       55.62      4.66 o 
   6   3   7      101.02      108.95      5.71 o 
   7   3   7      224.36      207.07      8.41 o 
   8   3   7       18.02       19.80      4.01 o 
   9   3   7        5.06       -3.39      4.03 o 
  10   3   7        5.17       -0.96      4.72 o 
 -12   4   7        6.77        5.51      5.38 o 
 -11   4   7      695.34      727.26     19.61 o 
 -10   4   7       78.39       88.40      7.90 o 
  -9   4   7      264.25      265.89     11.05 o 
  -8   4   7       15.90       14.24      4.42 o 
  -7   4   7       67.01       60.44      7.21 o 
  -6   4   7       12.01        8.00      3.53 o 
  -5   4   7      139.70      135.26      7.25 o 
  -4   4   7       98.88       90.45      7.14 o 
  -3   4   7      381.00      355.87     10.36 o 
  -2   4   7       82.82       70.28      5.15 o 
  -1   4   7      587.41      590.68     16.46 o 
   0   4   7        0.07        1.98      2.15 o 
   1   4   7     1453.17     1455.64     19.54 o 
   2   4   7       36.99       35.49      3.45 o 
   3   4   7      438.73      442.18      9.75 o 
   4   4   7      470.03      466.35     10.46 o 
   5   4   7       51.79       55.55      4.81 o 
   6   4   7       23.60       20.48      3.94 o 
   7   4   7      130.44      133.32      6.65 o 
   8   4   7       86.36       85.39      6.35 o 
   9   4   7      184.04      190.58     11.09 o 
  10   4   7       22.87       20.46      6.02 o 
 -11   5   7        0.28       -4.04      4.32 o 
 -10   5   7      257.24      250.41     11.77 o 
  -9   5   7        3.98       10.62      4.92 o 
  -8   5   7       26.89       35.75      5.92 o 
  -7   5   7       13.17       12.56      4.72 o 
  -6   5   7     1420.64     1345.30     22.57 o 
  -5   5   7      335.20      329.30      9.01 o 
  -4   5   7     1138.35     1144.66     24.21 o 
  -3   5   7      341.96      317.47      8.52 o 
  -2   5   7      179.91      164.54      6.30 o 
  -1   5   7       35.02       26.12      3.51 o 
   0   5   7       14.27       11.27      3.06 o 
   1   5   7        9.43        8.63      2.96 o 
   2   5   7     2437.28     2439.10     67.87 o 
   3   5   7      136.45      131.91      8.92 o 
   4   5   7      706.64      716.65     48.34 o 
   5   5   7       48.30       40.56      6.18 o 
   6   5   7      287.14      291.28     11.81 o 
   7   5   7       30.77       23.89      5.54 o 
   8   5   7      131.17      131.81      9.25 o 
   9   5   7       50.98       43.85      7.20 o 
 -10   6   7      137.70      139.84      9.79 o 
  -9   6   7       11.11       13.57      7.30 o 
  -8   6   7      173.96      190.96     10.19 o 
  -7   6   7       49.75       53.99      6.71 o 
  -6   6   7      167.58      158.32     14.16 o 
  -5   6   7       74.54       67.84      5.43 o 
  -4   6   7        4.29       -1.30      2.86 o 
  -3   6   7      129.71      121.65      6.09 o 
  -2   6   7      239.00      220.30      7.72 o 
  -1   6   7        1.54        6.51      3.33 o 
   0   6   7       52.25       45.39      7.94 o 
   1   6   7       19.37       20.70      4.97 o 
   2   6   7        1.04       -2.68      7.97 o 
   3   6   7        7.34        2.07      3.87 o 
   4   6   7        4.78       -0.86      4.07 o 
   5   6   7      120.17      137.59      8.91 o 
   6   6   7      145.22      160.07      9.71 o 
   7   6   7       19.27       13.42      5.44 o 
   8   6   7      211.14      205.25     11.18 o 
  -8   7   7       11.00       14.23      9.25 o 
  -7   7   7        1.36       -1.14      4.02 o 
  -6   7   7      160.51      155.93      9.43 o 
  -5   7   7       74.79       71.70      7.50 o 
  -4   7   7       38.98       41.83      4.91 o 
  -3   7   7        0.37       -2.30      2.90 o 
  -2   7   7      135.28      144.24      6.92 o 
  -1   7   7       30.37       28.56      5.73 o 
   0   7   7      359.09      387.77     13.61 o 
   1   7   7      387.46      351.33     13.14 o 
   2   7   7       47.80       33.54      6.10 o 
   3   7   7       26.65       26.06      5.78 o 
   4   7   7       39.13       42.86      7.14 o 
   5   7   7       75.40       87.31      8.82 o 
   6   7   7        4.56       -3.10      4.51 o 
  -6   8   7       54.76       69.45      7.97 o 
  -5   8   7        8.42       12.71      5.33 o 
  -4   8   7       37.91       51.03      5.72 o 
  -3   8   7       85.49       90.20      7.66 o 
  -2   8   7      132.31      135.18      8.96 o 
  -1   8   7        1.89       -3.91      4.13 o 
   0   8   7      122.51      130.38      8.98 o 
   1   8   7      118.66      139.34      9.30 o 
   2   8   7       59.65       72.41     10.76 o 
   3   8   7      110.32      125.60      9.41 o 
 -12   0   8       94.87      107.41     10.88 o 
 -10   0   8      991.41      999.68     19.95 o 
  -8   0   8      824.65      871.98     16.94 o 
  -6   0   8     1576.22     1667.56     24.59 o 
  -4   0   8       24.28       18.80      3.34 o 
  -2   0   8    13335.50    13055.97    143.14 o 
   0   0   8     5891.44     6395.46    102.51 o 
   2   0   8     1624.52     1781.12     36.62 o 
   4   0   8       44.65       39.72      6.98 o 
   6   0   8     1901.30     2013.68     45.70 o 
   8   0   8        0.02        4.32      5.73 o 
  10   0   8       92.59      105.51     12.03 o 
 -13   1   8       51.81       54.91      7.19 o 
 -12   1   8       51.08       48.24      7.48 o 
 -11   1   8        2.17        0.50      3.92 o 
 -10   1   8       37.38       52.49      4.64 o 
  -9   1   8      476.98      476.99      8.83 o 
  -8   1   8       65.80       74.83      3.70 o 
  -7   1   8     1561.63     1641.10     17.71 o 
  -6   1   8        0.09       -1.95      1.30 o 
  -5   1   8        8.95       12.12      1.76 o 
  -4   1   8        7.62       15.60      2.30 o 
  -3   1   8      706.18      754.80      9.32 o 
  -2   1   8       60.92       65.46      2.71 o 
  -1   1   8      154.26      176.60      4.58 o 
   0   1   8      213.79      232.86      5.44 o 
   1   1   8        4.98        7.56      1.97 o 
   2   1   8      179.73      152.88      8.33 o 
   3   1   8      459.28      492.48     11.68 o 
   4   1   8     1569.14     1536.73     34.71 o 
   5   1   8     1101.65     1107.90     20.93 o 
   6   1   8        0.01       -2.27      2.52 o 
   7   1   8      278.35      225.95     13.07 o 
   8   1   8       79.71       65.91      7.01 o 
   9   1   8       25.80       24.83      5.53 o 
  10   1   8      109.28      134.16      9.24 o 
 -13   2   8      118.55      116.63      8.80 o 
 -12   2   8       48.87       62.28     13.25 o 
 -11   2   8       77.11       80.67      7.11 o 
 -10   2   8        5.23        0.04      3.71 o 
  -9   2   8      379.60      348.58     11.40 o 
  -8   2   8       17.01       16.10      3.12 o 
  -7   2   8      101.68       88.15      7.31 o 
  -6   2   8      693.57      741.09     12.35 o 
  -5   2   8       53.38       63.43      4.53 o 
  -4   2   8       60.55       61.63      3.75 o 
  -3   2   8      389.32      356.90      9.48 o 
  -2   2   8     1207.91     1322.78     21.18 o 
  -1   2   8      557.11      520.10      7.92 o 
   0   2   8      329.57      337.28      6.79 o 
   1   2   8       11.33       14.09      2.16 o 
   2   2   8      344.64      392.01     10.21 o 
   3   2   8        0.02       -0.19      1.85 o 
   4   2   8        7.41       10.95      2.52 o 
   5   2   8      293.05      274.27     10.44 o 
   6   2   8      141.39      137.13      6.16 o 
   7   2   8       38.36       45.38      4.81 o 
   8   2   8       19.98       23.82      5.32 o 
   9   2   8      238.34      235.15     11.29 o 
  10   2   8       52.37       44.60      6.86 o 
 -13   3   8       43.03       47.36      7.46 o 
 -12   3   8       22.45       23.52      5.85 o 
 -11   3   8       21.22       12.29      7.78 o 
 -10   3   8      103.12      108.04      7.58 o 
  -9   3   8      272.18      266.73     10.57 o 
  -8   3   8      824.75      856.58     37.95 o 
  -7   3   8      533.19      578.82     11.21 o 
  -6   3   8      297.74      313.26      7.96 o 
  -5   3   8      125.21      130.45      5.24 o 
  -4   3   8      315.28      258.46      7.20 o 
  -3   3   8      156.79      152.94      6.77 o 
  -2   3   8      383.64      397.39     10.68 o 
  -1   3   8     1163.84     1166.11     19.98 o 
   0   3   8       30.59       21.05      6.91 o 
   1   3   8       22.03       26.48      3.63 o 
   2   3   8       53.12       61.80      3.54 o 
   3   3   8        0.20       -2.47      1.65 o 
   4   3   8      471.73      491.98      8.78 o 
   5   3   8     1181.89     1214.74     18.72 o 
   6   3   8      192.00      184.53      7.27 o 
   7   3   8      467.50      456.44     11.38 o 
   8   3   8        0.45       -1.54      4.17 o 
   9   3   8       24.13       12.36      5.55 o 
  10   3   8        1.43       -6.29      4.19 o 
 -12   4   8        0.55        0.90      4.88 o 
 -11   4   8      218.91      232.84     11.48 o 
 -10   4   8      154.22      146.31      9.19 o 
  -9   4   8      129.97      134.75      8.54 o 
  -8   4   8      365.09      351.63     12.22 o 
  -7   4   8      322.33      271.44     23.19 o 
  -6   4   8      104.25       90.95      5.00 o 
  -5   4   8      880.95      868.27     25.78 o 
  -4   4   8      326.35      300.26     12.32 o 
  -3   4   8       59.04       55.09      5.25 o 
  -2   4   8     1749.93     1714.17     90.72 o 
  -1   4   8      368.64      383.74     10.90 o 
   0   4   8      384.87      387.05     10.76 o 
   1   4   8       50.11       59.65      6.17 o 
   2   4   8        2.95        0.50      2.40 o 
   3   4   8       88.77       91.31      6.76 o 
   4   4   8      169.91      160.13      8.62 o 
   5   4   8       24.71       16.75      4.59 o 
   6   4   8       74.99       75.92      5.51 o 
   7   4   8      152.15      174.38      7.78 o 
   8   4   8       54.22       64.51      6.16 o 
   9   4   8       87.19       83.38      8.77 o 
 -11   5   8        4.74        7.40      4.96 o 
 -10   5   8      125.70      120.49      8.74 o 
  -9   5   8      130.05      136.68      8.75 o 
  -8   5   8       50.32       55.93      9.03 o 
  -7   5   8      647.69      593.42     16.36 o 
  -6   5   8       26.71       42.84      5.96 o 
  -5   5   8        6.55       -0.36      3.84 o 
  -4   5   8       32.55       32.18      5.16 o 
  -3   5   8      147.58      128.45      7.81 o 
  -2   5   8       16.73       12.37      3.19 o 
  -1   5   8      336.61      324.66     15.17 o 
   0   5   8       30.51       34.30      4.06 o 
   1   5   8       82.87       73.05      5.17 o 
   2   5   8      505.27      525.25     15.19 o 
   3   5   8     1153.89     1162.25     24.15 o 
   4   5   8      309.89      305.38     14.92 o 
   5   5   8       31.67       32.71      6.20 o 
   6   5   8       74.05       69.13      7.62 o 
   7   5   8       14.24        9.39      6.27 o 
   8   5   8       32.44       47.55      7.23 o 
 -10   6   8       28.26       21.55      6.32 o 
  -9   6   8      191.12      185.04     10.41 o 
  -8   6   8       24.56       23.73      5.68 o 
  -7   6   8        6.93        2.52      4.43 o 
  -6   6   8        1.20        0.00      3.96 o 
  -5   6   8      109.67       97.81      6.84 o 
  -4   6   8        7.09       -0.92      3.07 o 
  -3   6   8      173.17      151.51      6.77 o 
  -2   6   8      164.81      169.54      9.56 o 
  -1   6   8     1058.85     1061.86     31.96 o 
   0   6   8        3.31       -2.19      3.96 o 
   1   6   8       91.74       84.76      7.42 o 
   2   6   8       22.16       17.98      5.17 o 
   3   6   8        7.27        5.44      4.18 o 
   4   6   8        2.94       -5.47      3.65 o 
   5   6   8        0.20       -6.03      6.09 o 
   6   6   8        4.49        7.60      5.37 o 
   7   6   8       23.03       24.20      6.65 o 
  -8   7   8      341.58      346.97     18.04 o 
  -7   7   8       23.72       18.48      5.39 o 
  -6   7   8      129.77      129.99      8.79 o 
  -5   7   8      225.60      216.91      8.51 o 
  -4   7   8       21.56       23.68      4.43 o 
  -3   7   8       27.24       26.06      4.24 o 
  -2   7   8        9.50        5.19      3.37 o 
  -1   7   8       17.19       13.89      4.85 o 
   0   7   8       29.09       28.26      5.76 o 
   1   7   8       67.36       77.82      7.84 o 
   2   7   8        4.47        2.70      4.65 o 
   3   7   8       72.11       79.91     11.35 o 
   4   7   8       59.34       54.50      7.66 o 
   5   7   8        7.10        0.48      4.74 o 
  -5   8   8       56.52       70.08     10.98 o 
  -4   8   8      195.82      199.04      8.64 o 
  -3   8   8        3.31        1.17      4.83 o 
  -2   8   8        1.46       -2.60      4.27 o 
  -1   8   8       11.51        2.65      4.51 o 
   0   8   8        1.93        1.62      4.86 o 
   1   8   8       85.86       93.23      9.00 o 
   2   8   8      136.49      151.47     10.29 o 
 -11   0   9      433.00      443.88     13.38 o 
  -9   0   9      110.51      107.46      6.50 o 
  -7   0   9      136.50      140.25     19.81 o 
  -5   0   9      739.62      725.16     13.89 o 
  -3   0   9      426.95      425.47      9.75 o 
  -1   0   9     1310.07     1262.95     25.58 o 
   1   0   9        0.26        1.49      3.00 o 
   3   0   9        2.15        0.68      3.37 o 
   5   0   9      415.37      442.13     18.08 o 
   7   0   9      653.14      662.22     24.50 o 
   9   0   9      122.45      104.95     11.39 o 
 -13   1   9        1.05        0.66      4.49 o 
 -12   1   9       23.65       21.72      5.39 o 
 -11   1   9      235.54      239.63     10.33 o 
 -10   1   9        1.26       -1.32      2.64 o 
  -9   1   9      146.81      183.26      6.63 o 
  -8   1   9      457.21      456.38     10.01 o 
  -7   1   9      601.11      546.97     10.63 o 
  -6   1   9      603.74      602.05     11.01 o 
  -5   1   9     1837.16     1803.39     23.92 o 
  -4   1   9      120.99      121.44      3.72 o 
  -3   1   9        4.36        6.17      1.60 o 
  -2   1   9      400.22      418.31      7.54 o 
  -1   1   9       15.47       11.73      2.27 o 
   0   1   9      485.92      490.89      8.70 o 
   1   1   9        0.17       -1.19      1.86 o 
   2   1   9      247.33      245.85      7.90 o 
   3   1   9      471.63      436.81     11.33 o 
   4   1   9       25.42       19.59      4.20 o 
   5   1   9      220.09      176.50      8.19 o 
   6   1   9       95.96       84.41      5.98 o 
   7   1   9      535.47      594.04     16.38 o 
   8   1   9       12.08        7.13      5.76 o 
   9   1   9      107.28       93.15      7.70 o 
  10   1   9        0.00       -4.48      4.33 o 
 -13   2   9       43.71       41.76      6.68 o 
 -12   2   9      450.68      489.44     19.96 o 
 -11   2   9       31.64       43.27     14.74 o 
 -10   2   9       38.57       51.72      6.19 o 
  -9   2   9        0.50       -3.87      2.58 o 
  -8   2   9      127.97       98.91      5.10 o 
  -7   2   9       21.59       21.17      3.18 o 
  -6   2   9      126.15      118.12      5.10 o 
  -5   2   9       32.53       31.51      3.49 o 
  -4   2   9     1011.02     1036.66     15.42 o 
  -3   2   9      255.81      267.94     10.81 o 
  -2   2   9       82.00       81.15      8.05 o 
  -1   2   9       15.40       22.93      3.56 o 
   0   2   9     1317.69     1385.02     22.79 o 
   1   2   9     1028.03     1089.81     14.99 o 
   2   2   9      473.09      472.08      9.19 o 
   3   2   9       97.44       90.41      4.50 o 
   4   2   9       19.34       15.57      2.97 o 
   5   2   9        7.22        2.96      2.92 o 
   6   2   9      148.04      148.76      6.44 o 
   7   2   9        0.01       -2.85      2.77 o 
   8   2   9      320.80      342.49     12.96 o 
   9   2   9        1.48        0.86      4.41 o 
  10   2   9       33.49       18.40      8.39 o 
 -12   3   9      115.52      132.51      9.09 o 
 -11   3   9        2.57        1.05      3.98 o 
 -10   3   9      108.74      105.90     12.09 o 
  -9   3   9        1.80       -4.67      3.62 o 
  -8   3   9      367.14      378.67     22.78 o 
  -7   3   9      141.56      122.11      5.60 o 
  -6   3   9        5.41        2.00      2.55 o 
  -5   3   9      328.82      309.40      8.12 o 
  -4   3   9       28.83       24.03      3.39 o 
  -3   3   9        0.11       -0.63      2.81 o 
  -2   3   9     1636.89     1565.52     47.32 o 
  -1   3   9       44.73       57.70      5.28 o 
   0   3   9     1315.77     1304.43     31.90 o 
   1   3   9      488.82      467.36     18.26 o 
   2   3   9        6.70       -0.15      2.68 o 
   3   3   9       20.06        9.35      3.31 o 
   4   3   9       25.11       33.05      4.49 o 
   5   3   9      139.38      143.67      6.47 o 
   6   3   9       24.61       15.51      5.22 o 
   7   3   9       33.97       42.49      5.01 o 
   8   3   9        0.06       -4.75      4.19 o 
   9   3   9        1.50       -5.12      4.15 o 
 -12   4   9        1.68        8.43      5.28 o 
 -11   4   9      431.73      481.41     16.20 o 
 -10   4   9        1.82        1.32      4.11 o 
  -9   4   9       96.93      112.04      7.86 o 
  -8   4   9        0.28       -4.39      3.65 o 
  -7   4   9       67.89       66.31      6.36 o 
  -6   4   9       93.71       92.90      5.22 o 
  -5   4   9      373.24      363.64     10.16 o 
  -4   4   9       53.59       55.12      5.80 o 
  -3   4   9      181.15      170.44      7.92 o 
  -2   4   9       95.83      106.70      6.80 o 
  -1   4   9      288.90      276.72      9.62 o 
   0   4   9       40.94       45.15      4.93 o 
   1   4   9      919.64      884.37     30.79 o 
   2   4   9        7.38        2.29      2.79 o 
   3   4   9      353.38      350.16     12.39 o 
   4   4   9       45.20       35.85      5.86 o 
   5   4   9      421.45      422.76     14.05 o 
   6   4   9        7.82        4.11      4.36 o 
   7   4   9      274.13      294.00     12.35 o 
   8   4   9        0.04       -3.19      4.84 o 
 -11   5   9        0.79        1.44      4.88 o 
 -10   5   9      171.95      166.66     15.27 o 
  -9   5   9       29.81       12.08      5.07 o 
  -8   5   9       31.04       21.10      5.23 o 
  -7   5   9      169.05      149.55     12.19 o 
  -6   5   9     1832.08     1799.59     88.95 o 
  -5   5   9      143.41      141.85     10.96 o 
  -4   5   9      286.94      289.43     12.20 o 
  -3   5   9      550.62      561.46     14.89 o 
  -2   5   9      702.56      681.28     16.35 o 
  -1   5   9      408.02      390.29     10.07 o 
   0   5   9       71.87       69.80      5.08 o 
   1   5   9       21.19       15.97      5.10 o 
   2   5   9      687.87      709.31     28.00 o 
   3   5   9       47.21       50.25      6.92 o 
   4   5   9      137.04      129.43      8.91 o 
   5   5   9       38.61       29.63      5.98 o 
   6   5   9       48.84       64.05      7.78 o 
   7   5   9       22.95       29.54      6.47 o 
  -9   6   9        6.11       11.12      5.15 o 
  -8   6   9      119.58      113.27      8.49 o 
  -7   6   9       92.32       94.38      8.11 o 
  -6   6   9      204.08      196.49     12.79 o 
  -5   6   9       13.48        7.23      3.60 o 
  -4   6   9      118.31      105.22      6.16 o 
  -3   6   9      271.65      253.03      8.62 o 
  -2   6   9        0.47       -0.35      3.59 o 
  -1   6   9       35.80       34.19      4.58 o 
   0   6   9      138.24      128.63      8.47 o 
   1   6   9      242.53      241.13     11.02 o 
   2   6   9       47.69       30.83      5.77 o 
   3   6   9        3.14       -0.64      4.23 o 
   4   6   9       33.60       30.80      6.67 o 
   5   6   9       20.71       15.25      5.99 o 
   6   6   9      194.76      217.53     11.90 o 
  -7   7   9        0.79       -3.40      5.06 o 
  -6   7   9       39.72       35.77      6.37 o 
  -5   7   9       40.19       35.53      5.17 o 
  -4   7   9       33.27       29.61      8.52 o 
  -3   7   9       39.45       31.67      4.72 o 
  -2   7   9        1.45       -2.10      3.91 o 
  -1   7   9       51.92       45.73     12.91 o 
   0   7   9        0.06       -2.85      4.10 o 
   1   7   9       79.95       78.63      8.36 o 
   2   7   9       59.09       75.64      8.39 o 
   3   7   9        2.67       -3.19      4.64 o 
   4   7   9        2.81       -3.55      4.59 o 
  -4   8   9      115.82      116.32      7.31 o 
  -3   8   9       37.06       34.52      7.01 o 
  -2   8   9        5.90       -2.39      4.39 o 
  -1   8   9        0.04       -0.85      4.55 o 
   0   8   9        4.62       -4.09      4.76 o 
 -12   0  10        6.01        9.44      6.81 o 
 -10   0  10     1189.20     1269.30     34.28 o 
  -8   0  10      177.05      187.11      7.73 o 
  -6   0  10       98.14       86.91     13.01 o 
  -4   0  10     1574.50     1550.28     23.76 o 
  -2   0  10     6045.00     6170.40     73.11 o 
   0   0  10      245.10      211.21      9.78 o 
   2   0  10      302.22      356.59     13.93 o 
   4   0  10       71.29       61.68      8.34 o 
   6   0  10       73.45       52.05      8.86 o 
   8   0  10       34.12       37.84      8.91 o 
 -13   1  10       23.07       16.99      5.62 o 
 -12   1  10        8.29        7.17      5.04 o 
 -11   1  10        7.56        4.76      4.39 o 
 -10   1  10       72.44       98.85      5.62 o 
  -9   1  10      119.60      126.43      5.96 o 
  -8   1  10       11.53       10.01      4.16 o 
  -7   1  10      231.86      243.12      7.35 o 
  -6   1  10      192.66      190.11      6.32 o 
  -5   1  10        4.89        2.49      2.35 o 
  -4   1  10        3.53        3.96      2.47 o 
  -3   1  10      312.21      307.13      7.84 o 
  -2   1  10       73.74       75.12      4.44 o 
  -1   1  10       11.97       24.26      3.80 o 
   0   1  10        0.63       -0.41      1.82 o 
   1   1  10        0.03       -0.93      1.95 o 
   2   1  10      146.40      161.74      5.67 o 
   3   1  10      493.61      546.71     19.37 o 
   4   1  10        7.65        1.59      3.25 o 
   5   1  10      282.82      267.12     11.42 o 
   6   1  10        6.07        6.26      3.77 o 
   7   1  10      128.89      116.86      7.82 o 
   8   1  10        2.61       -0.03      9.36 o 
   9   1  10       60.94       58.88      7.66 o 
 -12   2  10        0.78        1.54      4.80 o 
 -11   2  10       73.56       76.18      7.44 o 
 -10   2  10        2.27        1.03      6.22 o 
  -9   2  10      145.16      126.35      6.16 o 
  -8   2  10        6.08        9.83      2.97 o 
  -7   2  10      239.68      215.08      7.04 o 
  -6   2  10       28.64       23.65      3.46 o 
  -5   2  10      243.01      239.61      7.19 o 
  -4   2  10       52.69       58.37      4.19 o 
  -3   2  10     1822.22     1858.26     40.85 o 
  -2   2  10      145.20      132.45      6.71 o 
  -1   2  10      760.11      731.65     15.34 o 
   0   2  10       11.42        7.22      3.09 o 
   1   2  10       41.52       47.38      4.88 o 
   2   2  10       47.64       59.52      8.34 o 
   3   2  10      342.14      337.45      9.15 o 
   4   2  10       56.84       51.94      4.34 o 
   5   2  10      142.96      118.42      5.86 o 
   6   2  10      123.63       96.07      5.92 o 
   7   2  10      315.58      335.95     12.62 o 
   8   2  10        0.01       -5.27      3.72 o 
   9   2  10      127.49      109.29      8.67 o 
 -12   3  10       35.60       52.05      7.36 o 
 -11   3  10        4.39        2.31      4.28 o 
 -10   3  10       52.14       49.15      6.59 o 
  -9   3  10        5.80        7.06      4.05 o 
  -8   3  10     1177.33     1158.92     28.21 o 
  -7   3  10       59.03       69.00      4.73 o 
  -6   3  10       84.03       86.44      5.08 o 
  -5   3  10        0.04       -3.42      2.28 o 
  -4   3  10      226.15      209.14      6.99 o 
  -3   3  10      214.86      235.17      9.02 o 
  -2   3  10      121.54      131.83      9.99 o 
  -1   3  10       43.90       63.13     16.15 o 
   0   3  10      256.25      243.34      8.99 o 
   1   3  10       18.26       16.49      3.76 o 
   2   3  10       61.99       79.55      5.63 o 
   3   3  10       18.57       28.48      4.53 o 
   4   3  10      584.05      631.99     17.51 o 
   5   3  10       61.22       68.24      7.61 o 
   6   3  10      141.54      124.09     11.25 o 
   7   3  10      263.77      248.31     12.14 o 
   8   3  10        1.88       -1.61      6.88 o 
 -11   4  10      260.51      245.97     12.02 o 
 -10   4  10      253.75      225.33     11.02 o 
  -9   4  10       17.85       29.79      5.57 o 
  -8   4  10      186.78      167.16      9.19 o 
  -7   4  10      350.73      302.15     14.88 o 
  -6   4  10       24.65       20.88      3.83 o 
  -5   4  10      468.80      459.22     10.81 o 
  -4   4  10      871.32      812.02     31.20 o 
  -3   4  10      168.36      159.77      7.96 o 
  -2   4  10     1265.70     1258.71     23.25 o 
  -1   4  10        5.95        8.03      3.66 o 
   0   4  10      103.99      111.07      6.71 o 
   1   4  10       86.64       84.95      7.21 o 
   2   4  10        1.88       -0.30      2.91 o 
   3   4  10     1057.80     1032.46     40.03 o 
   4   4  10       54.26       70.98      9.53 o 
   5   4  10        2.08        0.73      4.70 o 
   6   4  10       37.33       38.60      6.45 o 
   7   4  10      324.20      353.90     13.87 o 
   8   4  10       60.65       85.21     13.03 o 
 -10   5  10      111.72      119.81     13.58 o 
  -9   5  10      235.29      212.95     10.85 o 
  -8   5  10      101.48       90.48      7.87 o 
  -7   5  10      232.20      235.89     10.87 o 
  -6   5  10       18.59       25.22      5.57 o 
  -5   5  10        0.76        3.22      4.20 o 
  -4   5  10       19.42       23.53      5.15 o 
  -3   5  10        4.53        4.59      4.09 o 
  -2   5  10       12.26       10.95      4.15 o 
  -1   5  10       10.85        8.75      4.22 o 
   0   5  10       11.05       11.82      3.62 o 
   1   5  10      103.88      103.52      7.96 o 
   2   5  10      108.95      112.19      8.32 o 
   3   5  10      820.49      800.96     39.28 o 
   4   5  10      178.77      163.68      9.82 o 
   5   5  10      307.33      268.23     12.56 o 
   6   5  10       41.16       45.25      7.22 o 
   7   5  10        0.27       -6.32      4.45 o 
  -9   6  10      159.24      166.07     18.65 o 
  -8   6  10        1.99        1.88      6.38 o 
  -7   6  10        0.02       -5.89      3.92 o 
  -6   6  10        0.38       -3.43      3.24 o 
  -5   6  10        0.14        0.81      4.72 o 
  -4   6  10        3.73        2.63      3.32 o 
  -3   6  10       56.85       51.98      5.18 o 
  -2   6  10        0.55       -4.10      2.74 o 
  -1   6  10       82.44       78.55      5.97 o 
   0   6  10       18.86       13.52      5.07 o 
   1   6  10       13.95       14.97      5.26 o 
   2   6  10        2.78       -3.76      3.91 o 
   3   6  10       91.07       92.32      8.44 o 
   4   6  10        0.07       -6.65      4.44 o 
   5   6  10        6.32        5.08      5.30 o 
  -7   7  10       23.72       23.00      6.36 o 
  -6   7  10       64.52       66.45      8.02 o 
  -5   7  10       48.83       47.58      6.56 o 
  -4   7  10      136.12      134.16      7.42 o 
  -3   7  10       68.21       64.99      5.93 o 
  -2   7  10        2.09        3.91      4.58 o 
  -1   7  10      106.78      102.66      8.80 o 
   0   7  10       72.23       88.93     13.87 o 
   1   7  10      317.96      293.04     13.11 o 
   2   7  10       24.59       24.83      6.55 o 
   3   7  10       43.16       42.51      7.15 o 
 -11   0  11      229.64      226.19     14.44 o 
  -9   0  11       14.35       15.25      6.20 o 
  -7   0  11        5.72       -5.86      4.37 o 
  -5   0  11      102.63       83.55      8.81 o 
  -3   0  11      163.92      184.54      7.40 o 
  -1   0  11      753.30      769.94     15.65 o 
   1   0  11      419.06      381.69     14.47 o 
   3   0  11       77.43       57.34      7.12 o 
   5   0  11      551.11      611.52     22.18 o 
   7   0  11      925.70      914.28     30.55 o 
   9   0  11        4.31       -7.52      5.93 o 
 -12   1  11        1.46       -6.12      6.39 o 
 -11   1  11      164.38      143.94     13.05 o 
 -10   1  11        8.90        8.03      3.49 o 
  -9   1  11        0.20       -0.79      2.76 o 
  -8   1  11      126.41      124.05      5.83 o 
  -7   1  11      216.14      187.55      6.71 o 
  -6   1  11      987.21     1002.47     15.95 o 
  -5   1  11      766.77      780.34     14.75 o 
  -4   1  11      595.81      596.63     13.89 o 
  -3   1  11      911.31      908.63     18.68 o 
  -2   1  11      356.06      362.58      9.00 o 
  -1   1  11       15.66       22.53      3.98 o 
   0   1  11      424.54      469.03     15.75 o 
   1   1  11      126.17      144.36      5.49 o 
   2   1  11      225.37      207.23      6.73 o 
   3   1  11      390.29      362.26     15.96 o 
   4   1  11        0.29       -1.69      3.09 o 
   5   1  11      180.32      219.94      9.69 o 
   6   1  11      105.65      111.13      7.69 o 
   7   1  11      258.16      272.63     11.51 o 
   8   1  11       58.27       37.29      6.59 o 
 -12   2  11      385.71      427.60     15.51 o 
 -11   2  11        5.40        9.74      4.70 o 
 -10   2  11      153.80      182.23      9.55 o 
  -9   2  11        3.74        1.02      2.94 o 
  -8   2  11      411.50      390.22      9.90 o 
  -7   2  11        0.37       -0.36      2.52 o 
  -6   2  11        2.06        1.47      2.92 o 
  -5   2  11      266.94      261.38      7.98 o 
  -4   2  11      807.52      835.30     14.48 o 
  -3   2  11      297.59      293.66      8.33 o 
  -2   2  11       41.30       35.73      4.67 o 
  -1   2  11        4.72        1.95      2.96 o 
   0   2  11      357.79      396.75     12.31 o 
   1   2  11       42.33       52.52      5.37 o 
   2   2  11       43.22       40.45      5.21 o 
   3   2  11       81.03       70.19      5.66 o 
   4   2  11       37.32       32.03      7.30 o 
   5   2  11       45.17       48.78      8.88 o 
   6   2  11        6.54        9.93      3.69 o 
   7   2  11        8.34       -1.12      4.43 o 
   8   2  11       78.02       98.04      8.39 o 
 -12   3  11        2.48       -1.86      4.56 o 
 -11   3  11       16.07       13.27      5.23 o 
 -10   3  11       39.39       43.03      6.45 o 
  -9   3  11       22.33       15.70      4.86 o 
  -8   3  11       38.20       43.38      4.72 o 
  -7   3  11       38.80       48.12      4.57 o 
  -6   3  11      114.06      100.40      5.58 o 
  -5   3  11      121.52      118.56      5.82 o 
  -4   3  11      918.98      857.10     15.15 o 
  -3   3  11       30.92       35.96      5.02 o 
  -2   3  11     1228.58     1228.10     40.32 o 
  -1   3  11       18.18       27.39      4.62 o 
   0   3  11      133.68      122.60      6.86 o 
   1   3  11      163.46      158.44      7.79 o 
   2   3  11      104.31       73.83      5.85 o 
   3   3  11        0.05       -0.01      3.21 o 
   4   3  11        8.59        5.54      5.98 o 
   5   3  11       37.51       42.45      6.19 o 
   6   3  11      112.47      103.22      8.11 o 
   7   3  11        0.04        3.49      4.79 o 
   8   3  11       66.34       54.97     11.00 o 
 -11   4  11      186.68      212.62     11.40 o 
 -10   4  11       32.26       55.95      8.09 o 
  -9   4  11       69.71       66.96      7.38 o 
  -8   4  11        7.58        2.69      4.32 o 
  -7   4  11        1.92        3.19      4.04 o 
  -6   4  11       96.88       92.89      5.69 o 
  -5   4  11      118.72      123.78      6.25 o 
  -4   4  11        0.05        2.25      4.19 o 
  -3   4  11       81.69       83.23      6.57 o 
  -2   4  11      307.90      318.67     33.04 o 
  -1   4  11      205.06      209.28      9.78 o 
   0   4  11        3.71       -0.27      3.13 o 
   1   4  11      250.29      250.35      9.80 o 
   2   4  11       69.20       58.68     10.10 o 
   3   4  11      107.25      114.40      8.76 o 
   4   4  11       42.35       51.27      6.98 o 
   5   4  11      163.34      171.60     17.09 o 
   6   4  11       62.23       80.26      8.39 o 
   7   4  11      240.17      279.21     12.72 o 
 -10   5  11       95.56      100.23      9.34 o 
  -9   5  11        0.99       -2.25      6.23 o 
  -8   5  11      129.27      124.60      8.85 o 
  -7   5  11        0.11       -0.79      4.28 o 
  -6   5  11     1110.85     1098.37     35.33 o 
  -5   5  11      184.09      178.08      7.51 o 
  -4   5  11        6.78        5.99      4.76 o 
  -3   5  11      209.26      198.68     23.95 o 
  -2   5  11      291.79      274.17     10.96 o 
  -1   5  11       53.66       52.84      6.38 o 
   0   5  11      149.75      144.23      6.95 o 
   1   5  11       33.23       30.17      5.93 o 
   2   5  11      159.13      173.56      9.91 o 
   3   5  11       16.85       24.93      9.27 o 
   4   5  11        2.82        3.18      4.95 o 
   5   5  11        0.12       -1.57      9.61 o 
   6   5  11        8.81       12.35      7.42 o 
  -8   6  11       41.77       53.77     13.71 o 
  -7   6  11        3.27        4.23      4.98 o 
  -6   6  11       42.68       43.92      5.50 o 
  -5   6  11       57.16       47.94      5.48 o 
  -4   6  11        8.28        2.51      3.46 o 
  -3   6  11        7.34        8.95      3.89 o 
  -2   6  11      126.81      116.47      6.76 o 
  -1   6  11        7.80        8.54      4.88 o 
   0   6  11      149.02      129.53      9.04 o 
   1   6  11       42.82       40.57      6.81 o 
   2   6  11       56.26       50.15      7.48 o 
   3   6  11        2.25       -6.05      4.24 o 
   4   6  11      122.73      138.69     10.11 o 
  -5   7  11        8.45        2.92      3.86 o 
  -4   7  11       59.16       63.04      6.19 o 
  -3   7  11       14.75        9.85      4.03 o 
  -2   7  11        4.34       -0.92      4.41 o 
  -1   7  11       48.81       45.03      8.83 o 
   0   7  11        0.10       -0.20      4.92 o 
   1   7  11       42.51       37.01     11.88 o 
 -12   0  12       47.47       33.06      9.08 o 
 -10   0  12     1140.55     1158.33     34.18 o 
  -8   0  12       93.37       91.38     10.13 o 
  -6   0  12      436.78      384.40     17.28 o 
  -4   0  12     2808.99     2997.23     62.64 o 
  -2   0  12     6464.12     6694.02    119.15 o 
   0   0  12      326.46      300.55     10.07 o 
   2   0  12        1.99        7.37      4.54 o 
   4   0  12       10.86       18.59      6.39 o 
   6   0  12        5.98        0.78      5.59 o 
   8   0  12      121.16      124.54     12.15 o 
 -12   1  12       28.48       25.96      9.25 o 
 -11   1  12       74.33       62.50      7.24 o 
 -10   1  12      104.27      142.50      8.49 o 
  -9   1  12      408.55      388.39     13.09 o 
  -8   1  12      173.60      174.75      8.95 o 
  -7   1  12       16.49       21.88      3.78 o 
  -6   1  12      108.99      113.88      5.75 o 
  -5   1  12       76.09       75.11      5.12 o 
  -4   1  12      397.91      392.60      9.77 o 
  -3   1  12       34.14       35.68      4.28 o 
  -2   1  12       23.67       26.81      4.11 o 
  -1   1  12       63.41       60.56      9.84 o 
   0   1  12        4.90       12.02      3.83 o 
   1   1  12       11.72       19.17      4.23 o 
   2   1  12      148.65      159.56      8.19 o 
   3   1  12       92.87      100.54      6.86 o 
   4   1  12      100.85       81.30      9.32 o 
   5   1  12      217.56      195.54      9.16 o 
   6   1  12        1.57       -1.78      5.90 o 
   7   1  12       29.91       23.12      5.46 o 
   8   1  12        0.75       -6.17      4.52 o 
 -12   2  12        1.90        0.05      6.78 o 
 -11   2  12       36.62       25.50      6.22 o 
 -10   2  12       69.95       76.24      7.42 o 
  -9   2  12        2.91        3.39      3.30 o 
  -8   2  12        0.31       -4.07      2.72 o 
  -7   2  12       14.95       10.11      3.20 o 
  -6   2  12       74.25       70.07      5.14 o 
  -5   2  12      417.98      422.41     10.30 o 
  -4   2  12      212.60      199.64      7.35 o 
  -3   2  12      555.06      574.10     15.73 o 
  -2   2  12      304.84      310.83     21.06 o 
  -1   2  12       40.20       27.41      5.17 o 
   0   2  12       38.08       35.02      6.94 o 
   1   2  12       53.96       50.99      5.69 o 
   2   2  12        0.14        0.56      3.32 o 
   3   2  12       48.77       48.58      5.73 o 
   4   2  12       14.51       15.87      4.36 o 
   5   2  12        0.32       -0.34      5.27 o 
   6   2  12        0.05       -3.31      4.03 o 
   7   2  12      152.44      166.53     14.18 o 
 -11   3  12       68.87       45.29      7.23 o 
 -10   3  12       50.77       46.64      6.83 o 
  -9   3  12      169.56      162.32      9.27 o 
  -8   3  12      256.51      259.82      8.63 o 
  -7   3  12       15.62       19.34      3.87 o 
  -6   3  12        1.60       -3.24      2.67 o 
  -5   3  12        1.28        0.70      2.93 o 
  -4   3  12      280.23      259.25      8.40 o 
  -3   3  12        0.63        0.94      5.54 o 
  -2   3  12        3.46        5.16      3.96 o 
  -1   3  12      161.41      141.19      7.69 o 
   0   3  12      108.70       93.75      7.15 o 
   1   3  12        0.11       -0.04      3.10 o 
   2   3  12       65.36       85.15      6.32 o 
   3   3  12       10.53        3.63      3.84 o 
   4   3  12       64.79       75.13     11.20 o 
   5   3  12      150.73      171.82     15.40 o 
   6   3  12       23.44       19.49      5.81 o 
   7   3  12       56.58       61.83     11.59 o 
 -10   4  12      135.22      154.05      9.71 o 
  -9   4  12        1.85        6.07      4.79 o 
  -8   4  12       45.95       52.04      8.49 o 
  -7   4  12      121.32       94.62      7.44 o 
  -6   4  12        2.60        1.89      3.22 o 
  -5   4  12      181.10      152.48      7.05 o 
  -4   4  12      265.76      258.97      8.70 o 
  -3   4  12       26.91       38.51      6.60 o 
  -2   4  12      720.23      679.79     17.05 o 
  -1   4  12      164.41      172.19      8.71 o 
   0   4  12       71.24       69.53      6.30 o 
   1   4  12       83.68       93.03      6.99 o 
   2   4  12        1.30        5.10      6.32 o 
   3   4  12       96.39      100.25      8.15 o 
   4   4  12       13.63       14.85      5.41 o 
   5   4  12       34.10       52.07      7.73 o 
   6   4  12        7.60        2.37      5.32 o 
  -9   5  12      168.75      175.40     11.92 o 
  -8   5  12       19.62       24.34      6.15 o 
  -7   5  12       29.00       26.48      6.17 o 
  -6   5  12        3.14        6.22      6.61 o 
  -5   5  12      112.44      106.92      6.44 o 
  -4   5  12       24.71       20.63      5.28 o 
  -3   5  12       42.30       44.53      8.69 o 
  -2   5  12       27.51       28.21      5.67 o 
  -1   5  12       24.93       19.11      5.58 o 
   0   5  12       30.79       37.86      6.25 o 
   1   5  12      259.61      278.27     12.28 o 
   2   5  12       45.55       61.82      7.82 o 
   3   5  12      642.25      662.17     68.78 o 
   4   5  12       52.85       43.54      7.58 o 
   5   5  12       28.38       17.02      6.26 o 
  -7   6  12        1.83       -4.18      4.53 o 
  -6   6  12        4.13       -6.14      4.09 o 
  -5   6  12       25.08       25.23      6.43 o 
  -4   6  12        0.16       -3.29      3.28 o 
  -3   6  12      298.51      276.69      9.89 o 
  -2   6  12        0.01        3.16      3.68 o 
  -1   6  12      224.29      216.42     11.57 o 
   0   6  12        0.90       -2.06      4.79 o 
   1   6  12        0.69        1.63      5.05 o 
   2   6  12        0.65       -6.63      4.44 o 
   3   6  12        0.50       -1.37      5.19 o 
  -2   7  12        3.72       -3.19      4.77 o 
 -11   0  13      397.45      415.76     20.57 o 
  -9   0  13       26.76       21.08      7.73 o 
  -7   0  13      232.41      232.24     14.47 o 
  -5   0  13      924.61      933.92     29.77 o 
  -3   0  13      306.91      348.85     17.91 o 
  -1   0  13     1538.61     1567.42     41.53 o 
   1   0  13        0.00       -1.24      5.73 o 
   3   0  13        1.55        2.15      4.54 o 
   5   0  13      329.96      395.80     18.84 o 
   7   0  13      263.59      274.60     16.71 o 
 -11   1  13       19.54       24.94      8.20 o 
 -10   1  13       22.62       17.09      5.33 o 
  -9   1  13       11.70        2.84      3.95 o 
  -8   1  13       60.27       57.43      6.72 o 
  -7   1  13      485.42      468.85     20.23 o 
  -6   1  13      187.69      178.81      9.14 o 
  -5   1  13      246.96      244.70     10.55 o 
  -4   1  13       94.51       91.94      7.47 o 
  -3   1  13       21.33       35.25      5.71 o 
  -2   1  13        7.07        5.36      3.37 o 
  -1   1  13      112.69      116.59      6.03 o 
   0   1  13      255.92      272.04     13.05 o 
   1   1  13      453.48      480.10     13.79 o 
   2   1  13      130.99      109.61     15.77 o 
   3   1  13      127.30      106.99      7.38 o 
   4   1  13       25.17       31.79      5.56 o 
   5   1  13        9.97       12.71      7.17 o 
   6   1  13       19.38       12.40      6.95 o 
   7   1  13      160.23      173.07     14.25 o 
 -11   2  13        7.63       -4.88      6.54 o 
 -10   2  13      100.91      108.04     12.03 o 
  -9   2  13       64.72       62.53     10.07 o 
  -8   2  13        2.55        0.25      2.99 o 
  -7   2  13       23.53       24.93      3.97 o 
  -6   2  13       14.51       15.96      3.85 o 
  -5   2  13       57.03       64.85      5.16 o 
  -4   2  13      227.32      248.06     10.93 o 
  -3   2  13        2.06       -0.89      3.09 o 
  -2   2  13      246.12      271.66      8.76 o 
  -1   2  13       16.18       10.97      4.37 o 
   0   2  13      726.05      784.51     22.18 o 
   1   2  13      160.79      148.09      8.22 o 
   2   2  13       13.69       13.09      4.51 o 
   3   2  13       30.63       14.01      4.82 o 
   4   2  13       40.13       39.95      6.07 o 
   5   2  13       17.75       18.74      7.15 o 
   6   2  13       79.74       87.28     10.96 o 
 -10   3  13      117.98      131.17      9.09 o 
  -9   3  13        1.08       -0.10      4.39 o 
  -8   3  13        3.00        8.45      3.79 o 
  -7   3  13      132.29      137.42      6.72 o 
  -6   3  13        0.30       -1.46      2.68 o 
  -5   3  13       11.56        4.86      3.45 o 
  -4   3  13       96.64       86.15      5.80 o 
  -3   3  13        3.55        0.10      3.12 o 
  -2   3  13       94.50       92.62      7.32 o 
  -1   3  13       85.40       90.95      7.09 o 
   0   3  13      117.43      101.74     11.94 o 
   1   3  13       51.42       46.88      6.71 o 
   2   3  13        1.07       -2.20      3.57 o 
   3   3  13        2.33        2.88      3.85 o 
   4   3  13       27.37       37.80      9.30 o 
   5   3  13       30.28       31.71      6.63 o 
   6   3  13        4.10       -0.47      4.62 o 
  -9   4  13        1.74       -3.47      4.60 o 
  -8   4  13        0.60       -5.14      4.12 o 
  -7   4  13       25.02       22.45      5.74 o 
  -6   4  13       34.71       32.92      4.81 o 
  -5   4  13       59.63       64.48      5.83 o 
  -4   4  13        0.51       -1.04      3.19 o 
  -3   4  13      168.44      159.76      8.90 o 
  -2   4  13        7.22        4.53      5.75 o 
  -1   4  13      412.66      397.28     17.17 o 
   0   4  13        4.52        6.71      4.18 o 
   1   4  13      166.94      145.98     10.49 o 
   2   4  13       10.89       11.59      7.86 o 
   3   4  13       54.33       60.12     14.27 o 
   4   4  13       65.17       57.36      7.93 o 
   5   4  13      132.47      131.59      9.72 o 
  -8   5  13      161.40      148.97     10.83 o 
  -7   5  13       99.88      112.04      9.44 o 
  -6   5  13      631.27      658.96     19.22 o 
  -5   5  13       52.40       74.91      6.68 o 
  -4   5  13       37.96       31.16      6.19 o 
  -3   5  13       64.03       72.53      7.72 o 
  -2   5  13        7.64        8.15      5.06 o 
  -1   5  13       77.87       76.54      7.58 o 
   0   5  13       86.27      110.19     12.35 o 
   1   5  13       41.27       38.16      6.75 o 
   2   5  13      267.40      299.16     18.64 o 
   3   5  13        0.04        5.66      5.39 o 
  -5   6  13        2.31        1.50      4.61 o 
  -4   6  13        2.69        4.57      4.81 o 
  -3   6  13       11.78        3.81      4.05 o 
  -2   6  13       17.92       18.36      4.73 o 
  -1   6  13        2.85        0.77      5.40 o 
   0   6  13       86.25       89.45      9.73 o 
   1   6  13       38.05       39.29      9.05 o 
 -10   0  14      368.19      404.48     20.33 o 
  -8   0  14       19.86       15.27      7.10 o 
  -6   0  14       28.36       26.16      7.98 o 
  -4   0  14        7.36       13.47      6.91 o 
  -2   0  14      291.79      276.92     16.91 o 
   0   0  14      151.84      118.59     11.93 o 
   2   0  14       26.56       23.67      7.76 o 
 -11   1  14       41.24       37.45      6.74 o 
 -10   1  14      241.84      271.62     12.13 o 
  -9   1  14      187.12      190.69     11.03 o 
  -8   1  14       33.84       49.09      6.65 o 
  -7   1  14       46.15       47.39      6.47 o 
  -6   1  14      280.87      263.07     11.44 o 
  -5   1  14       51.84       58.49      6.98 o 
  -4   1  14      268.76      294.59     12.09 o 
  -3   1  14       38.42       34.38      6.05 o 
  -2   1  14      142.48      133.47      9.07 o 
  -1   1  14       50.70       39.14      6.30 o 
   0   1  14       43.07       76.42      7.72 o 
   1   1  14      249.72      273.61     10.86 o 
   2   1  14       45.51       56.28      6.53 o 
   3   1  14      261.35      268.30     11.23 o 
   4   1  14      122.13      110.51      8.01 o 
   5   1  14      115.27       86.49      7.44 o 
   6   1  14       12.74       11.35      7.54 o 
 -10   2  14        0.82       -3.88      6.17 o 
  -9   2  14       69.73       59.20      7.17 o 
  -8   2  14       16.23        9.11      4.76 o 
  -7   2  14        3.69        5.33      4.43 o 
  -6   2  14       12.66       10.07      4.89 o 
  -5   2  14      138.56      151.60      7.02 o 
  -4   2  14      114.11      114.90      6.45 o 
  -3   2  14      208.24      225.05     12.91 o 
  -2   2  14       15.30       11.20      4.92 o 
  -1   2  14       15.54       25.92      5.10 o 
   0   2  14       14.92       17.43      4.81 o 
   1   2  14        2.39        0.36      3.84 o 
   2   2  14        2.65        1.93      4.09 o 
   3   2  14      139.87      151.09     12.85 o 
   4   2  14        6.41        4.91      4.55 o 
   5   2  14        8.65        4.44      6.59 o 
  -9   3  14       34.07       37.20      6.62 o 
  -8   3  14      106.31      113.16      6.80 o 
  -7   3  14       42.77       46.22      5.35 o 
  -6   3  14       17.08       18.79      4.35 o 
  -5   3  14        7.18        2.94      3.37 o 
  -4   3  14      140.52      133.94      6.95 o 
  -3   3  14      105.70      103.23      6.42 o 
  -2   3  14        1.02        2.74      4.27 o 
  -1   3  14      164.12      132.72     14.35 o 
   0   3  14        0.06       -3.17      3.78 o 
   1   3  14      115.67      112.36      7.85 o 
   2   3  14       75.10       93.25      7.21 o 
   3   3  14      165.61      186.64     14.52 o 
   4   3  14       69.37       93.23     12.79 o 
  -8   4  14      134.41      111.89      8.79 o 
  -7   4  14      202.18      200.69     10.75 o 
  -6   4  14      129.04      127.31      7.23 o 
  -5   4  14       34.11       41.93      5.37 o 
  -4   4  14      244.58      270.68     12.99 o 
  -3   4  14       52.62       64.89      7.25 o 
  -2   4  14      176.73      162.08      9.26 o 
  -1   4  14       21.11       21.30      8.71 o 
   0   4  14       38.43       33.53      7.41 o 
   1   4  14        7.82        9.21      6.33 o 
   2   4  14        2.00        1.02      7.20 o 
   3   4  14       57.13       54.86      7.66 o 
  -7   5  14        3.43        4.41      9.47 o 
  -6   5  14       20.09       20.37      6.14 o 
  -5   5  14      122.50      113.89      7.26 o 
  -4   5  14        5.35        5.04      4.07 o 
  -3   5  14       11.70       12.25      5.86 o 
  -2   5  14       64.16       58.48      7.26 o 
  -1   5  14       12.33        3.38      5.09 o 
   0   5  14       99.36      115.88     13.18 o 
   1   5  14      148.26      164.25     11.05 o 
   2   5  14       24.97       24.54      6.80 o 
  -9   0  15        0.08       -0.93      6.54 o 
  -7   0  15      154.96      192.23     14.96 o 
  -5   0  15      407.36      416.49     21.18 o 
  -3   0  15      187.25      210.84     15.59 o 
  -1   0  15      740.84      711.66     28.11 o 
   1   0  15      116.19       99.92     11.74 o 
   3   0  15      166.86      191.71     14.86 o 
 -10   1  15       20.62       16.64      5.88 o 
  -9   1  15       13.97       15.70      6.25 o 
  -8   1  15      257.52      251.30     17.03 o 
  -7   1  15      131.49      121.58      8.81 o 
  -6   1  15      190.22      189.04     15.10 o 
  -5   1  15        0.11        1.40      4.64 o 
  -4   1  15       75.42       59.01      7.40 o 
  -3   1  15      149.86      143.49      9.47 o 
  -2   1  15       56.04       73.75      8.25 o 
  -1   1  15       57.09       53.23      8.09 o 
   0   1  15        2.32       -1.34      4.66 o 
   1   1  15       13.38       15.30      6.71 o 
   2   1  15        6.58       -5.37      5.44 o 
   3   1  15       17.56       11.61      7.30 o 
   4   1  15        0.01       -2.05      6.20 o 
  -9   2  15        8.39        1.77      4.85 o 
  -8   2  15        2.79       -3.98      4.32 o 
  -7   2  15       36.36       27.50      6.47 o 
  -6   2  15      205.73      216.22     11.10 o 
  -5   2  15        0.11        3.22      4.55 o 
  -4   2  15       62.13       73.16     15.41 o 
  -3   2  15       30.25       19.28      6.14 o 
  -2   2  15       15.94       27.39      6.00 o 
  -1   2  15        1.20       -0.65      3.43 o 
   0   2  15      124.30      121.54      8.13 o 
   1   2  15        0.07       -6.86      4.58 o 
   2   2  15      245.83      209.61     10.38 o 
   3   2  15        3.08        6.36      4.77 o 
   4   2  15      100.90       96.92     11.52 o 
  -8   3  15       80.32       96.25      8.39 o 
  -7   3  15      214.88      206.44     12.09 o 
  -6   3  15       84.76       88.11      6.76 o 
  -5   3  15      114.46      105.79      6.77 o 
  -4   3  15      101.25       86.72      6.81 o 
  -3   3  15        4.55       -1.52      3.87 o 
  -2   3  15       94.40       96.96      6.42 o 
  -1   3  15       88.89      106.06      8.05 o 
   0   3  15       11.86        4.32      4.64 o 
   1   3  15       82.81       74.53     15.84 o 
   2   3  15        2.13       -2.78      4.00 o 
   3   3  15       37.85       61.49     11.13 o 
  -7   4  15        6.78       13.89      4.43 o 
  -6   4  15        1.31        2.49      4.23 o 
  -5   4  15      110.21      104.49      7.01 o 
  -4   4  15        3.56        6.21      4.25 o 
  -3   4  15       11.11       16.61      4.65 o 
  -2   4  15        0.52       -3.01      4.54 o 
  -1   4  15      360.11      349.82     23.27 o 
   0   4  15        9.60       20.82      6.45 o 
   1   4  15       79.22       68.69     11.74 o 
   2   4  15      119.15      123.98     13.57 o 
  -4   5  15       15.17       11.02      4.58 o 
  -3   5  15        9.07        7.17      5.40 o 
  -2   5  15        6.95       -0.13      5.09 o 
  -8   0  16        5.70        5.15      7.52 o 
  -6   0  16        0.02        0.76      6.54 o 
  -4   0  16      756.58      865.28     32.09 o 
  -2   0  16      125.15      108.48     12.71 o 
   0   0  16      111.50      120.29     13.76 o 
   2   0  16        0.72       -0.17      7.25 o 
  -8   1  16       35.07       35.95      6.75 o 
  -7   1  16       23.36       19.55      5.82 o 
  -6   1  16       24.23       24.55      6.13 o 
  -5   1  16       21.05       12.07      6.49 o 
  -4   1  16       29.41       20.12      6.02 o 
  -3   1  16       35.88       20.88      6.12 o 
  -2   1  16       20.19       15.42      6.32 o 
  -1   1  16        0.98       -1.71      4.55 o 
   0   1  16      104.12      131.86     13.02 o 
   1   1  16       47.91       60.46      8.18 o 
   2   1  16      253.04      238.12     16.86 o 
   3   1  16      232.86      227.39     16.59 o 
  -8   2  16        0.83       -3.84      4.08 o 
  -7   2  16       13.10        9.38      5.21 o 
  -6   2  16       96.54       87.99      8.75 o 
  -5   2  16       62.11       88.11      9.05 o 
  -4   2  16        0.12       -3.24      4.67 o 
  -3   2  16      189.90      183.68     11.97 o 
  -2   2  16        1.92       -4.25      4.59 o 
  -1   2  16        2.47       -5.23      4.98 o 
   0   2  16       69.55       65.26      8.10 o 
   1   2  16       62.27       58.32     10.74 o 
   2   2  16        0.00       -6.34      5.88 o 
  -7   3  16       97.44       89.71      9.00 o 
  -6   3  16       13.12       15.81      5.93 o 
  -5   3  16        5.85        2.80      5.36 o 
  -4   3  16        1.43       -1.56      4.38 o 
  -3   3  16       75.98       77.44      6.77 o 
  -2   3  16        4.81        2.75      4.06 o 
  -1   3  16       17.05       18.37      5.87 o 
   0   3  16        2.54       -4.00      4.32 o 
   1   3  16        9.53        5.87      4.63 o 
  -4   4  16      271.44      272.41     10.36 o 
  -3   4  16       51.30       64.02      6.73 o 
  -2   4  16      134.04      134.71     11.87 o 
  -7   0  17       91.46      108.24     13.03 o 
  -5   0  17        3.01        6.71      7.59 o 
  -3   0  17      220.45      280.38     19.50 o 
  -1   0  17      318.37      312.45     20.50 o 
   1   0  17       57.12       40.99     10.59 o 
  -7   1  17      139.69      160.11     10.52 o 
  -6   1  17       38.31       31.39      6.74 o 
  -5   1  17       24.47       12.54      5.84 o 
  -4   1  17       28.18       26.31      6.81 o 
  -3   1  17        0.21       -3.47      4.86 o 
  -2   1  17       88.84      111.58     10.14 o 
  -1   1  17        0.04        1.31      5.71 o 
   0   1  17       34.82       36.58      7.24 o 
  -6   2  17       21.93       17.13      6.26 o 
  -5   2  17        0.82       -4.47      4.86 o 
  -4   2  17       14.17       17.07      6.05 o 
  -3   2  17       18.43       17.32      6.35 o 
  -2   2  17       84.23       97.79      9.31 o 
  -1   2  17        8.45        3.98      5.88 o 
   0   2  17        4.86        2.54      5.26 o 
                                                 
